# Supplementary material for: A thermodynamic bottleneck in the TCA cycle contributes to acetate overflow in Staphylococcus aureus
Source: mSphere. 2024 Dec 31;10(1):e00883-24. doi: 10.1128/msphere.00883-24 (PMC11774044; doi:10.1128/msphere.00883-24)
Supplement: Data S1 — Growth rate and metabolite concentrations of the wild-type (aerobic and anaerobic) and atpA and menD mutants. [file msphere.00883-24-s0001.xlsx]

## Sheet: readme
	This workbook has six sheets
	Sheet1	OD and metabolite concs. Data at different time points of WT.A, menD, atpA, and WT.An
	Sheet2	AA Uptake of WT.A, menD, atpA, and WT.An
	Sheet3	Growth, glucose and acetate profile of WT.A and ccpA

## Sheet: Sheet1
3 ml overnight culture in 3 ml TSB-14mM glucose in glass (16-17 h)
36 ml TSB-14 mM glucose in 250 ml flask
	OD600	TSB-14 mM glucose
	1	2	3	4	5	6	7	8	9	10	11	12	13	14	15	16	17	18	19	20	21	22	23	24	25	26	27	31	32	33
Time (h)	WT (JE2)-1	WT (JE2)-2	WT (JE2)-3	ackA-1	ackA-2	ackA-3	pyc-1	pyc-2	pyc-3	citZ-1	citZ-2	citZ-3	sucA-1	sucA-2	sucA-3	gudB-1	gudB-2	gudB-3	ndhA-1	ndhA-2	ndhA-3	menD-1	menD-2	menD-3	atpA-1	atpA-2	atpA-3	WT-Anaerobic- 1	WT-Anaerobic- 2	WT-Anaerobic- 3
0	0.06	0.06	0.06	0.06	0.06	0.06	0.06	0.06	0.06	0.06	0.06	0.06	0.06	0.06	0.06	0.06	0.06	0.06	0.06	0.06	0.06	0.06	0.06	0.06	0.06	0.06	0.06	0.06	0.06	0.06
1.5	0.425	0.405	0.421	0.296	0.319	0.324	0.4	0.383	0.394	0.345	0.352	0.349	0.517	0.504	0.485	0.475	0.49	0.482	0.37	0.382	0.333	0.147	0.142	0.159	0.304	0.296	0.302	0.14	0.128	0.14
3	2.4	2.26	2.36	1.76	1.8	1.84	2.32	2.2	2.22	2.06	2	1.98	2.64	2.6	2.42	2.34	2.48	2.32	2.1	2.14	2.1	0.54	0.54	0.58	1.74	1.74	1.7	0.562	0.503	0.56
4.5	5.7	5.88	5.88	4.84	4.42	5.52	5.56	5.86	5.62	5.1	5.18	5.14	5.92	5.92	5.92	5.56	5.9	5.48	4.52	4.58	4.62	1.14	1.2	1.24	4.08	4.2	4.14	1.28	1.14	1.28
6	7.84	8	7.18	7.14	8.12	8.18	7.5	7.3	6.98	6.38	6.38	6.66	6.3	6.34	6.2	6.48	6.74	6.46	5.52	5.84	5.88	1.82	1.92	1.96	5.2	5.18	5.08	1.8	1.72	1.78
6.5	8.98	8.2	7.76	7.88	8.62	9.1	7.9	7.68	7.42	6.62	6.46	6.52	6.18	6.38	6.3	6.74	6.94	6.76	5.84	5.9	6.3	1.96	2.04	2.2	5.12	5.16	5.16	1.92	1.92	1.98
7	8.88	8.92	8.06	8.08	9.42	9.68	8.72	8.24	8.62	6.58	6.66	6.62	6.34	6.5	6.38	6.88	7.44	7	6.16	6.1	6.42	2.12	2.18	2.18	5.26	5.16	5	2.08	2.14	2.08
7.5	9.3	9.28	8.8	8.42	9.82	10.12	9.12	8.86	8.5	6.62	6.62	6.68	6.28	6.58	6.44	7.26	8.12	7.18	6.36	6.46	6.54	2.2	2.26	2.42	5.96	5.38	5.2	2.1	2.24	2.22
8	9.64	9.72	9.18	8.88	10.16	10.54	9.58	9.44	9.08	6.62	6.66	6.52	6.38	6.38	6.06	7.24	7.58	7.18	6.5	6.68	6.68	2.4	2.38	2.4	5.4	5.32	5.2	1.8	2.68	1.9
8.5	10.22	9.9	9.62	9.44	10.5	11.2	9.94	9.8	9.38	6.52	6.56	6.54	6.24	6.28	6.2	7.68	7.84	7.74	6.34	6.52	6.74	2.4	2.42	2.44	5.26	5.28	5.36	2.32	2.48	2.3
9	10.52	10.74	9.9	9.88	11.22	11.32	10.38	10.04	9.16	6.66	6.74	6.88	6.32	6.32	6.36	7.62	7.98	7.62	6.96	6.88	6.92	2.48	2.56	2.54	5.62	5.54	5.38	2.24	2.44	2.4
	Glucose (mM)
Time (h)	WT (JE2)-1	WT (JE2)-2	WT (JE2)-3	ackA-1	ackA-2	ackA-3	pyc-1	pyc-2	pyc-3	citZ-1	citZ-2	citZ-3	sucA-1	sucA-2	sucA-3	gudB-1	gudB-2	gudB-3	ndhA-1	ndhA-2	ndhA-3	menD-1	menD-2	menD-3	atpA-1	atpA-2	atpA-3	WT-Anaerobic- 1	WT-Anaerobic- 2	WT-Anaerobic- 3
0	14.6	14.6	14.6	14.6	14.6	14.6	14.6	14.6	14.6	14.6	14.6	14.6	14.6	14.6	14.6	14.6	14.6	14.6	14.6	14.6	14.6	14.6	14.6	14.6	14.6	14.6	14.6	14.6	14.6	14.6
1.5	12.8089	12.7688	12.8862	12.7615	12.3443	12.415	12.7629	12.2575	13.45	12.7805	12.7031	12.7309	12.5894	12.9351	12.1729	12.3166	13.2823	12.9606	12.9708	13.1707	13.0999	12.6754	13.2254	12.9934	12.9599	12.9008	13.1182	12.9066	13.1284	13.8869
3	10.291	10.3946	10.3443	10.1648	10.4063	9.77462	10.3056	10.2495	10.4756	10.3705	10.326	10.6462	9.59956	9.88913	9.42159	9.98249	10.3683	10.0233	10.2239	9.55726	10.3968	12.6397	12.8257	12.4639	9.28519	9.52954	9.20277	12.5018	12.5069	13.2502
4.5	0	0	0	1.20058	2.03866	0	0	0	0	1.38293	1.22174	1.4318	0	0	0	0	0	0	1.95259	1.7097	2.17578	8.9081	8.8388	8.25456	0.677608	0.966448	0.740336	9.04012	9.17943	9.58789
6	0	0	0	0	0	0	0	0	0	0	0	0	0	0	0	0	0	0	0	0	0	3.91758	3.72429	3.3078	0	0	0	5.29905	5.71481	5.29613
6.5	0	0	0	0	0	0	0	0	0	0	0	0	0	0	0	0	0	0	0	0	0	2.47046	2.5485	2.20569	0	0	0	4.50839	4.87527	4.33771
7	0	0	0	0	0	0	0	0	0	0	0	0	0	0	0	0	0	0	0	0	0	1.5682	1.46244	1.25383	0	0	0	3.12035	3.64478	3.04376
7.5	0	0	0	0	0	0	0	0	0	0	0	0	0	0	0	0	0	0	0	0	0	0.773158	0.56601	0.474836	0	0	0	2.08096	2.37929	1.92341
8	0	0	0	0	0	0	0	0	0	0	0	0	0	0	0	0	0	0	0	0	0	0	0	0	0	0	0	0.960613	1.23487	0.929249
8.5	0	0	0	0	0	0	0	0	0	0	0	0	0	0	0	0	0	0	0	0	0	0	0	0	0	0	0	0.102115	0.495988	0.0773158
9	0	0	0	0	0	0	0	0	0	0	0	0	0	0	0	0	0	0	0	0	0	0	0	0	0	0	0	0	0	0
	Acetate (mM)
Time (h)	WT (JE2)-1	WT (JE2)-2	WT (JE2)-3	ackA-1	ackA-2	ackA-3	pyc-1	pyc-2	pyc-3	citZ-1	citZ-2	citZ-3	sucA-1	sucA-2	sucA-3	gudB-1	gudB-2	gudB-3	ndhA-1	ndhA-2	ndhA-3	menD-1	menD-2	menD-3	atpA-1	atpA-2	atpA-3	WT-Anaerobic- 1	WT-Anaerobic- 2	WT-Anaerobic- 3
0	0	0	0	0	0	0	0	0	0	0	0	0	0	0	0	0	0	0	0	0	0	0	0	0	0	0	0	0	0	0
1.5	0.46888	0.178423	0.502075	0.352697	0.576763	0.609959	1.14938	1.6556	0.170124	0	0.0984683	0	0.258935	0.0109409	0.0911743	0.9639	0.9	0.915768	0.399585	0.412033	0.272614	0.346462	0.43399	0.747629	0.186722	0	0	0	0	0
3	5.639	5.24896	5.51452	0.842324	1.04979	1.44813	5.18257	5.79668	4.11743	3.24945	3.51204	3.50474	4.93435	4.78118	4.46754	8.65934	8.56888	8.62531	6.10581	6.30083	5.59876	0.207877	0.506929	0.331875	4.6426	4.14661	3.89132	-0.43399	0.0692925	0.353756
4.5	17.3154	16.5436	16.5768	4.43568	5.39834	5.34855	16.7095	17.8714	14.1466	13.9424	13.6798	14.4165	16.8818	16.3494	14.9489	21.2701	21.939	20.9963	16.5573	16.7996	16.0311	0.630926	0.448578	0.353756	14.2706	13.8767	13.6214	0.455872	0.857039	1.28738
6	18.8755	18.8921	19.8714	7.0332	8.19502	7.61411	16.6183	21.4232	18.7272	18.7491	20.0912	18.7418	19.1648	19.7702	18.7564	23.7066	22.7515	22.9581	20.5224	20.8419	20.69	0.857039	0.660102	0.908096	18.8731	19.4493	17.6988	1.00292	1.40408	1.61561
6.5	17.8631	18.7759	18.1867	7.09129	7.84647	6.70124	17.5477	21.7718	17.0423	20.857	20.7112	20.1641	19.0919	19.267	18.2385	23.9548	22.1174	22.8137	19.529	20.8203	20.095	0.652808	0.565281	1.21444	18.771	19.5441	17.8665	1.06856	1.57914	1.92195
7	16.3112	16.2448	16.3112	5.63071	7.53942	4.3029	13.6224	18.5851	17.2392	21.8344	19.6681	21.3822	19.9964	18.9679	20.0547	23.0436	21.8344	22.8983	19.3722	19.9523	20.2693	0.258935	0.47046	1.29468	19.2743	18.4282	16.4296	0.929978	1.8636	2.08242
7.5	13.0913	12.1535	14.2199	4.81743	5.42324	2.80913	13.4315	16.668	15.5981	21.4916	19.7557	20.9883	21.798	20.2079	20.9081	22.7075	21.3963	22.2461	18.2485	19.1133	18.8411	0.164114	0.536105	1.31656	19.2524	18.8877	16.1597	1.20715	2.04595	2.41794
8	12.0124	11.9461	11.9544	3.89627	3.14938	1.14938	11.0996	14.6763	14.0664	22.046	20.6455	20.1276	19.9088	20.93	21.0029	22.1423	20.129	21.1739	17.773	17.9855	18.3539	0.426696	1.09044	1.46244	18.2896	17.3341	15.3136	1.30197	1.84902	2.41065
8.5	9.71369	9.97095	10.5353	3.30705	2.21162	0	7.92116	11.1328	11.6958	19.4347	21.1634	19.5368	19.07	18.6251	19.2159	22.0942	19.0087	21.0668	17.0187	17.0618	17.2452	0.572575	0.900802	1.11962	16.2619	17.407	15.2261	1.60102	1.58643	1.94384
9	8.13693	7.93776	7.59751	1.99585	1.37344	0	6.81743	9.0249	9.55142	21.7177	21.0686	21.0029	19.7921	20.3538	20.857	21.1025	19.3498	20.4519	15.4942	15.9697	16.6552	0.689278	1.3895	1.65208	15.0729	16.9329	14.9708	1.51349	1.3822	1.60832
	Lactate (mM)
Time (h)	WT (JE2)-1	WT (JE2)-2	WT (JE2)-3	ackA-1	ackA-2	ackA-3	pyc-1	pyc-2	pyc-3	citZ-1	citZ-2	citZ-3	sucA-1	sucA-2	sucA-3	gudB-1	gudB-2	gudB-3	ndhA-1	ndhA-2	ndhA-3	menD-1	menD-2	menD-3	atpA-1	atpA-2	atpA-3	WT-Anaerobic- 1	WT-Anaerobic- 2	WT-Anaerobic- 3
0	0	0	0	0	0	0	0	0	0	0	0	0	0	0	0	0	0	0	0	0	0	0	0	0	0	0	0	0	0	0
1.5	0	0	0	0	0	0	0	0	0	0	0	0	0	0	0	0	0	0	0.774129	0.875622	0.823881	2.15622	2.05075	2.10647	0	0	0	0	0	0
3	0.80995	0.565174	0.570149	0.40995	0.472637	0.507463	0.61194	0.703483	0.545274	0.534328	0.562189	0.636816	0.719403	0.759204	0.758209	0.6	0.680597	0.442786	3.54826	4.06368	3.92438	7.48159	7.09552	7.51443	0.364179	0.286567	0.258706	0	0	0
4.5	2.76418	2.42488	2.86965	1.87264	1.65075	2.28856	2.83781	5.33134	5.45672	4.28358	3.92836	3.399	1.2806	1.72935	2.78905	3.5393	1.98209	3.38209	6.54527	6.84478	7.201	16.002	16.2706	16.7095	3.95622	4.07065	1.53831	5.11443	3.33333	5.19403
6	0.39005	0.254726	0.275622	0.545274	0.204975	0.218905	0.113433	0.18408	0.233831	0.125373	0.149254	0.120398	0.193035	0.322388	0.247761	0.143284	0.20597	0	3.84677	4.11542	4.61095	21.806	22.2398	22.1871	0.645771	0.678607	0.271642	14.5174	13.0448	14.1791
6.5	0.391045	0.271642	0.221891	0.473632	0.116418	0.161194	0.135323	0.239801	0.21194	0.174129	0.122388	0.126368	0.179104	0.316418	0.290547	0.240796	0.264677	0.138308	4.29851	4.43085	4.92239	23.8239	23.6328	24.1562	0.682587	0.60796	0.149254	16.5274	15.4527	16.0199
7	0.39801	0.158209	0.174129	0.522388	0.0666667	0.0169154	0.132338	0.280597	0.364179	0.177114	0.18408	0.174129	0.204975	0.326368	0.274627	0.274627	0.282587	0.0965174	4.17015	3.95025	4.85871	23.1264	24.1403	23.4	0.726368	0.694527	0.20796	17.9502	18.0995	19.8806
7.5	0.425871	0.19602	0.185075	0.40199	0.101493	0.0457711	0.142289	0.341294	0.39005	0.155224	0.142289	0.208955	0.515423	0.40199	0.365174	0.354229	0.247761	0.0587065	4.18507	4.22985	4.84677	24.5781	24.5224	24.795	0.701493	0.670647	0.147264	21.7114	22.0697	21.5423
8	0.370149	0.225871	0.18607	0.378109	0.0606965	0.0597015	0.189055	0.296517	0.328358	0.204975	0.208955	0.175124	0.223881	0.483582	0.406965	0.361194	0.282587	0.0756219	4.24975	4.23383	4.85871	24.5493	25.1731	25.1174	0.587065	0.571144	0.145274	22.3682	23.8507	22.2786
8.5	0.381095	0.151244	0.21194	0.39005	0.0915423	0.102488	0.163184	0.166169	0.327363	0.175124	0.214925	0.154229	0.314428	0.444776	0.433831	0.320398	0.277612	0.0855721	4.16318	4.13433	4.72438	24.7602	25.1055	25.2448	0.535323	0.599005	0.19204	22.7463	22.9552	23.9104
9	0.300498	0.272637	0.199005	0.351244	0.0507463	0.0378109	0.18209	0.214925	0.260697	0.147264	0.18607	0.175124	0.303483	0.425871	0.414925	0.223881	0.250746	0	4.11144	3.97015	4.67662	24.8567	25.1035	24.5473	0.431841	0.501493	0.0855721	26.398	26.5672	24.2985

## Sheet: Sheet2
	mM	OD600 values	Alanine				Valine				Serine				Leucine				Lysine				Proline				Glycine				Isoleucine				Threonine				Aspartic ac				Glutamate				Glutamine
	Sample Name		Calculated Concentration				Calculated Concentration				Calculated Concentration				Calculated Concentration				Calculated Concentration				Calculated Concentration				Calculated Concentration				Calculated Concentration				Calculated Concentration				Calculated Concentration				Calculated Concentration				Calculated Concentration
	Control_1		2.697				2.691				1.43				4.369				5.972				0.395				0.816				1.885				1.938				0.408				2.528				0.489
	Control_2		2.662				2.766				1.457				4.49				5.421				0.455				0.894				1.917				1.826				0.424				2.689				0.463
			Sample details				Sample details				Sample details				Sample details				Sample details				Sample details				Sample details				Sample details				Sample details				Sample details				Sample details				Sample details
WT	Time (h)		1	2	3		1	2	3		1	2	3		1	2	3		1	2	3		1	2	3		1	2	3		1	2	3		1	2	3		1	2	3		1	2	3		1	2	3
	1.5	0.417	2.613	2.713	2.56		2.673	2.699	2.699		1.332	1.348	1.316		4.357	4.57	4.539		5.051	5.317	5.353		0.46	0.487	0.473		0.82	0.875	0.748		1.851	1.982	1.92		1.053	0.976	0.987		0.421	0.417	0.407		2.358	2.516	2.454		0.393	0.428	0.379
	3	2.34	2.639	2.685	2.458		2.858	2.893	2.849		0.576	0.625	0.649		4.548	4.455	4.409		4.773	4.982	5.047		0.536	0.529	0.525		0.554	0.53	0.611		1.931	1.882	1.88		0.776	0.731	0.723		0.347	0.353	0.352		2.332	2.434	2.453		0.083	0.087	0.084
	4.5	5.82	1.746	1.723	1.719		3.202	3.075	3.178		0.012	0.013	0.017		4.317	4.369	4.208		4.367	4.525	4.684		0.725	0.697	0.707		0	0	0		1.892	1.927	1.827		0.176	0.14	0.144		0.296	0.265	0.279		1.741	1.686	1.807		0.024	0.026	0.03
	6	7.67333	0.936	0.998	1.003		3.093	3.066	3.16		0.015	0.012	0.018		4.103	3.99	4.074		4.183	4.38	4.398		0.696	0.689	0.69		0	0	0		1.712	1.719	1.71		0.224	0.196	0.221		0.272	0.248	0.277		1.13	1.023	1.158		0.024	0.024	0.023
	6.5	8.31333	0.788	0.798	0.903		3.085	3.196	3.05		0.014	0.018	0.022		3.902	4.072	3.701		3.857	4.149	4.527		0.661	0.659	0.648		0	0	0		1.662	1.643	1.578		0.239	0.215	0.211		0.249	0.247	0.26		0.858	0.781	1.03		0.025	0.023	0.022
	7	8.62	0.505	0.524	0.647		3.153	3.241	3.131		0.017	0.01	0.016		3.723	3.737	3.778		4.182	4.158	4.421		0.543	0.558	0.642		0	0	0		1.577	1.558	1.581		0.224	0.249	0.239		0.178	0.182	0.243		0.58	0.549	0.786		0.024	0.024	0.024
	7.5	9.12667	0.217	0.254	0.451		3.203	3.261	3.251		0.015	0.017	0.016		3.718	3.635	3.769		4.285	4.246	4.087		0.391	0.403	0.505		0	0	0		1.555	1.511	1.528		0.22	0.201	0.226		0.051	0.045	0.168		0.29	0.252	0.51		0.022	0.021	0.025
	8	9.51333	0.088	0.095	0.212		3.403	3.511	3.293		0.012	0.007	0.013		3.567	3.55	3.567		4.134	4.57	3.927		0.243	0.326	0.345		0	0	0		1.544	1.564	1.48		0.222	0.23	0.253		0.038	0.046	0.024		0.153	0.162	0.235		0.02	0.02	0.022
	8.5	9.91333	0.046	0.07	0.082		3.773	3.451	3.254		0.015	0.009	0.011		3.41	3.41	3.375		4.186	4.103	4.116		0.055	0.129	0.089		0	0	0		1.452	1.476	1.381		0.24	0.207	0.222		0.044	0.048	0.044		0.117	0.118	0.144		0.018	0.02	0.02
	9	10.3867	0.071	0.065	0.062		3.439	3.633	3.513		0.007	0.014	0.011		3.292	3.293	3.295		4.228	4.229	3.973		0.008	0.008	0.007		0	0	0		1.351	1.431	1.321		0.215	0.208	0.217		0.018	0.025	0.036		0.093	0.093	0.12		0.018	0.021	0.021
menD	Time (h)		22	23	24		22	23	24		22	23	24		22	23	24		22	23	24		22	23	24		22	23	24		22	23	24		22	23	24		22	23	24		22	23	24		22	23	24
	1.5	0.149333	2.648	2.843	2.827		2.726	2.919	2.937		1.29	1.429	1.467		4.836	4.97	5.214		5.237	5.556	6.11		0.35	0.4856	0.3859		0.9464	0.9945	1.054		1.955	1.939	2.085		1.066	1.138	1.161		0.5664	0.5851	0.5984		2.415	2.281	2.507		0.5038	0.5074	0.557
	3	0.553333	2.786	2.825	2.761		2.817	2.961	2.816		1.212	1.3	1.221		4.923	4.995	4.983		5.938	5.978	5.551		0.3527	0.4841	0.3696		0.7992	0.9389	0.856		2.033	1.922	1.985		0.9696	0.9616	0.9223		0.6063	0.609	0.5714		2.234	2.186	2.046		0.4375	0.4489	0.4122
	4.5	1.19333	2.868	2.82	2.767		2.786	2.903	2.9		0.8992	0.8141	0.731		4.93	4.902	4.824		5.516	5.395	5.802		0.4932	0.4925	0.37		0.6725	0.6122	0.6827		1.978	1.966	2.01		0.686	0.5691	0.5516		0.5563	0.5795	0.5613		2.222	2.206	2.32		0.3036	0.308	0.2952
	6	1.9	2.664	3.008	2.743		2.846	3.213	2.908		0.4474	0.37	0.2923		4.727	5.287	4.97		5.834	6.42	5.454		0.484	0.436	0.4024		0.2919	0.3523	0.2687		1.881	2.203	1.938		0.3428	0.2509	0.2127		0.5246	0.5883	0.5426		2.248	2.543	2.144		0.2222	0.2402	0.2134
	6.5	2.06667	2.778	2.837	2.704		2.917	2.978	2.956		0.3487	0.2629	0.2429		4.824	4.805	5.05		5.316	5.303	5.491		0.484	0.4152	0.4218		0.2316	0.2155	0.1939		1.971	1.989	1.994		0.233	0.1624	0.1612		0.5427	0.571	0.6063		2.192	2.364	2.157		0.2291	0.2223	0.238
	7	2.16	2.635	2.948	2.586		2.934	3.071	2.928		0.2449	0.202	0.1803		4.845	5.346	4.862		5.821	5.996	5.234		0.4732	0.5349	0.5192		0.1839	0.1307	0.1131		1.908	2.054	2.036		0.2053	0.1228	0.1121		0.5705	0.6027	0.5521		2.252	2.321	2.376		0.2141	0.2225	0.2377
	7.5	2.29333	2.736	2.685	2.71		2.996	3.007	3.029		0.2209	0.1497	0.1486		4.901	4.921	5.095		5.482	5.413	5.867		0.4013	0.504	0.5314		0.1098	0.1098	0.08304		1.969	1.934	1.984		0.14	0.1162	0.1168		0.5519	0.5406	0.5312		2.231	2.202	2.198		0.2185	0.2283	0.2263
	8	2.39333	2.683	2.649	2.666		2.985	2.962	3.111		0.1868	0.113	0.104		4.921	5.033	4.971		5.541	5.284	5.404		0.5147	0.5303	0.5184		0.08404	0.07339	0.04733		1.989	1.958	1.992		0.1147	0.08456	0.0804		0.5419	0.5275	0.5472		2.163	2.242	2.226		0.2208	0.2057	0.2208
	8.5	2.42	2.739	2.673	2.773		2.927	2.977	2.972		0.149	0.08713	0.07609		4.877	4.776	4.855		5.28	5.102	5.306		0.5183	0.4703	0.5357		0.04023	0.04642	0.0386		1.867	1.91	1.913		0.09842	0.06985	0.08272		0.5438	0.5395	0.5405		2.101	2.11	2.208		0.2166	0.2059	0.2129
	9	2.52667	2.662	2.777	2.473		2.994	2.971	3.064		0.1173	0.06143	0.06097		4.897	4.769	4.842		5.328	5.268	5.515		0.5144	0.53	0.521		0.04279	0.03614	0.02914		1.932	1.92	1.983		0.0872	0.05825	0.07562		0.5328	0.531	0.533		2.148	2.151	2.231		0.2127	0.1944	0.1871
atpA	Time (h)		25	26	27		25	26	27		25	26	27		25	26	27		25	26	27		25	26	27		25	26	27		25	26	27		25	26	27		25	26	27		25	26	27		25	26	27
	1.5	0.300667	2.6	2.651	2.636		2.778	2.726	2.713		1.284	1.385	1.214		4.823	4.764	4.787		5.617	5.692	5.728		0.3417	0.3789	0.3643		0.9614	1.05	0.9617		1.974	1.999	2.007		1.312	1.102	1.14		0.5825	0.5636	0.6093		2.293	2.223	2.405		0.4311	0.467	0.4756
	3	1.72667	2.7	2.594	2.507		3.019	3.088	2.998		0.8541	0.8509	0.8376		4.884	4.703	5.022		5.791	5.686	5.573		0.4715	0.598	0.4891		0.7303	0.8936	0.6706		2.062	2.109	1.954		0.9182	0.948	0.8685		0.6966	0.6643	0.6092		2.368	2.039	2.188		0.1499	0.1486	0.1521
	4.5	4.14	2.581	2.447	2.391		3.576	3.522	3.486		0.1369	0.1267	0.1313		5.13	5.135	5.302		5.416	5.619	5.597		0.8465	0.8395	0.8423		0.3556	0.4107	0.434		2.286	2.359	2.269		0.4438	0.43	0.5073		0.9801	0.9463	0.9951		2.372	2.489	2.396		0.04007	0.04286	0.03735
	6	5.15333	1.826	1.911	1.596		3.746	3.727	3.613		0.01008	0.008167	0.01059		5.043	5.117	4.812		5.209	5.374	4.749		0.9171	0.9329	0.8467		0.06564	0.04488	0.05595		2.449	2.391	2.323		0.2584	0.2743	0.3368		1.216	1.2	1.314		2.091	2.102	2.172		0.0339	0.0343	0.03545
	6.5	5.14667	1.559	1.782	1.477		3.776	3.925	3.847		0.01012	0.008814	0.01245		4.934	5.199	4.928		5.985	5.781	5.111		0.9308	0.962	0.9163		0.06617	0.05069	0.04854		2.487	2.505	2.381		0.2543	0.2903	0.34		1.312	1.335	1.42		2.214	2.183	2.233		0.03242	0.03307	0.03684
	7	5.14	1.414	1.619	1.29		3.823	3.945	3.932		0.01014	0.009986	0.007109		4.969	5.213	5.206		5.637	5.533	5.525		0.9695	1.001	0.9904		0.05819	0.06485	0.09885		2.466	2.48	2.45		0.2438	0.2533	0.3367		1.399	1.466	1.573		1.881	2.121	2.026		0.03189	0.03267	0.03207
	7.5	5.51333	1.231	1.426	1.023		3.921	3.984	3.809		0.006175	0.009678	0.01047		4.9	5.134	4.852		5.623	5.289	5.095		1.012	1.027	0.9685		0.04794	0.03648	0.02283		2.409	2.519	2.407		0.2561	0.2499	0.3366		1.377	1.5	1.562		1.553	1.829	1.732		0.03312	0.03294	0.03226
	8	5.30667	0.9734	1.192	0.8396		3.896	3.943	3.841		0.008851	0.01111	0.007922		5.035	4.922	4.75		6.205	5.195	5.473		1.071	1.036	1.031		0.04434	0.04424	0.02378		2.533	2.412	2.31		0.2685	0.2487	0.3188		1.511	1.52	1.636		1.386	1.554	1.389		0.03827	0.03208	0.03059
	8.5	5.3	0.6285	0.9489	0.5716		3.779	4.067	3.996		0.007938	0.01092	0.008257		4.948	4.883	4.717		5.925	5.266	5.479		1.053	1.114	1.104		0.03347	0.03936	0.03815		2.412	2.392	2.254		0.2482	0.2518	0.3355		1.511	1.564	1.516		1.044	1.187	1.079		0.03087	0.03177	0.03563
	9	5.51333	0.4317	0.7345	0.3021		4.035	3.982	4.109		0.005759	0.007816	0.00485		4.853	4.8	4.919		5.512	5.799	5.706		1.093	1.122	1.154		0.03984	0.02469	0.02969		2.404	2.388	2.343		0.2431	0.2604	0.3275		1.414	1.608	1.632		0.7302	0.9436	0.7373		0.03336	0.03318	0.03425
WT-An (Anaerobic)	Time (h)		31	32	33		31	32	33		31	32	33		31	32	33		31	32	33		31	32	33		31	32	33		31	32	33		31	32	33		31	32	33		31	32	33		31	32	33
	1.5	0.136	2.599	2.674	2.743		2.646	2.818	2.611		1.332	1.411	1.24		4.913	5.174	4.678		5.582	5.877	5.637		0.3592	0.3726	0.3511		0.9101	0.9674	1.014		1.931	2.033	1.895		1.067	1.095	1.03		0.5901	0.5566	0.5495		2.423	2.452	2.26		0.4828	0.5317	0.4871
	3	0.541667	2.852	3.067	3.071		2.589	2.646	2.604		0.7664	0.7478	0.7647		4.961	5.097	4.789		6.184	6.031	5.02		0.3356	0.3511	0.3627		0.9107	0.8779	0.8765		1.949	1.939	1.941		0.2924	0.2516	0.2818		0.5663	0.5611	0.5428		2.346	2.437	2.337		0.431	0.4632	0.4552
	4.5	1.23333	2.996	3.172	3.23		2.702	2.732	2.659		0	0.003227	0		4.804	4.987	4.958		5.403	5.937	6.136		0.3486	0.3758	0.3486		0.6136	0.6801	0.569		1.896	1.948	1.806		0.08506	0.0931	0.08585		0.5618	0.5672	0.5348		2.112	2.196	2.28		0.3238	0.3529	0.3222
	6	1.76667	3.258	3.161	3.262		2.771	2.767	2.813		0.003001	0	0		4.972	4.963	5.007		6.103	5.404	5.478		0.3799	0.3677	0.3533		0.4301	0.4467	0.3782		1.955	1.948	1.927		0.1051	0.08501	0.09365		0.5827	0.5442	0.5883		2.297	2.263	2.211		0.3102	0.3244	0.3015
	6.5	1.94	2.945	3.303	3.167		2.623	2.831	2.821		0	0	0.004051		4.533	5.12	5.044		5.368	5.8	6.07		0.4376	0.4872	0.376		0.2994	0.409	0.3121		1.784	1.917	1.922		0.09926	0.1002	0.09534		0.5256	0.5948	0.5737		2.011	2.249	2.32		0.2841	0.3197	0.3134
	7	2.1	3.138	3.001	3.325		2.848	2.747	2.805		0	0	0		4.809	4.783	5.041		5.706	5.761	5.467		0.3718	0.4995	0.4683		0.2959	0.3023	0.2937		1.876	1.95	1.936		0.0928	0.0897	0.1145		0.5593	0.5996	0.5419		2.262	2.249	2.25		0.3304	0.3145	0.2951
	7.5	2.18667	3.018	3.158	3.175		2.747	2.771	2.66		0	0	0.002996		4.75	4.647	4.73		5.164	5.821	5.436		0.4696	0.3799	0.4634		0.2625	0.2722	0.2123		1.804	1.876	1.744		0.09934	0.09693	0.09999		0.5317	0.5337	0.5252		2.17	2.426	2.204		0.3095	0.3104	0.3052
	8	2.12667	3.105	3.168	3.19		2.805	2.796	2.808		0	0	0.003089		4.608	4.771	5.093		5.379	5.672	5.881		0.3771	0.4895	0.5057		0.1718	0.1783	0.1468		1.821	1.825	1.943		0.09113	0.09778	0.1014		0.5612	0.5721	0.5587		2.258	2.238	2.256		0.309	0.3044	0.3037
	8.5	2.36667	3.022	3.076	3.105		2.814	2.733	2.729		0.002802	0	0		4.741	4.803	4.692		5.567	5.268	5.537		0.3885	0.4912	0.4894		0.1484	0.177	0.1301		1.89	1.838	1.823		0.09839	0.0975	0.09912		0.527	0.5276	0.5619		2.278	2.213	2.199		0.3123	0.301	0.3139
	9	2.36	2.835	3.018	2.782		2.762	2.799	2.749		0	0	0		4.588	4.873	4.533		5.626	5.675	5.176		0.4861	0.5043	0.3842		0.1011	0.1208	0.09224		1.817	1.869	1.793		0.08542	0.09379	0.09064		0.5373	0.559	0.512		2.215	2.199	2.089		0.2904	0.3314	0.2972

## Sheet: Sheet3
OD600								Acetate (mM)								Rate of Acetate production (mM/OD600/h)								Rate of Acetate production (%)
TSB								TSB		10-05-2023 Vinai Rajib TSB Only WT, ccpA and SdhA (TECAN 3)						TSB		10-05-2023 Vinai Rajib TSB Only WT and ccpA (TECAN 3)						TSB		10-05-2023 Vinai Rajib TSB Only WT and ccpA (TECAN 3)
	TSB	TSB	TSB	TSB	TSB	TSB			TSB	TSB	TSB	TSB	TSB	TSB			TSB	TSB	TSB	TSB	TSB	TSB			TSB	TSB	TSB	TSB	TSB	TSB
	1	2	3	1	2	3			1	2	3	1	2	3			1	2	3	1	2	3			1	2	3	1	2	3
Time (h)	JE2-1	JE2-2	JE2-3	ccpA-1	ccpA-2	ccpA-3		Time (h)	JE2-1	JE2-2	JE2-3	ccpA-1	ccpA-2	ccpA-3		Time (h)	JE2-1	JE2-2	JE2-3	ccpA-1	ccpA-2	ccpA-3		Time (h)	JE2-1	JE2-2	JE2-3	ccpA-1	ccpA-2	ccpA-3
0	0.06	0.06	0.06	0.06	0.06	0.06		0	0.5527			0.5778
1.5	0.5	0.51	0.48	0.38	0.37	0.37		1.5	0.6417	0.6313	0.6376	0.6267	0.6436	0.6258		4.5	0.0407831	0.044712	0.044225	0.0346284	0.0347682	0.0330427		4.5	100	100	100	84.9088	77.7604	74.7151
3	2.09	2.04	2.1	2.09	2.07	2.19		3	1.184	1.2405	1.2252	1.3403	1.3038	1.2762
4.5	3.91	3.77	3.84	4.67	4.67	4.75		4.5	1.2715	1.3114	1.3172	1.2833	1.2862	1.2623
6	6.14	6	6.06	6.98	7.24	7.54		6	0.9488	0.8986	0.9786	0.5801	0.602	0.5292
6.5	6.62	6.68	6.68	7.72	8.02	8.14		7.5	0.5336	0.5495	0.5336	0.5116	0.5134	0.5107
7	7.82	7.4	7.3	8.56	8.8	8.74		9	0.5405	0.533	0.5153	0.5189	0.5241	0.5266
7.5	8.1	7.62	7.74	9.22	9.34	9.54
8	8.6	8.58	8.3	9.92	9.94	10.24
8.5	8.8	8.38	8.46	10.1	10.18	10.14
9	8.86	8.66	8.36	10.1	10.18	10.14
TSB-14 mM glucose								TSB-14 mM glucose		10-05-2023 Vinai Rajib TSB+Glucose WT and ccpA (TECAN 3)						TSB-14 mM glucose		10-05-2023 Vinai Rajib TSB+Glucose WT and ccpA (TECAN 3)						TSB-14 mM glucose		10-05-2023 Vinai Rajib TSB+GlucoseWT and ccpA (TECAN 3)
	14 mM glucose	14 mM glucose	14 mM glucose	14 mM glucose	14 mM glucose	14 mM glucose			14 mM glucose	14 mM glucose	14 mM glucose	14 mM glucose	14 mM glucose	14 mM glucose			14 mM glucose	14 mM glucose	14 mM glucose	14 mM glucose	14 mM glucose	14 mM glucose			14 mM glucose	14 mM glucose	14 mM glucose	14 mM glucose	14 mM glucose	14 mM glucose
	4	5	6	4	5	6			4	5	6	4	5	6			4	5	6	4	5	6			4	5	6	4	5	6
Time (h)	JE2-4	JE2-5	JE2-6	ccpA-4	ccpA-5	ccpA-6		Time (h)	JE2-1	JE2-2	JE2-3	ccpA-1	ccpA-2	ccpA-3		Time (h)	JE2-1	JE2-2	JE2-3	ccpA-1	ccpA-2	ccpA-3		Time (h)	JE2-1	JE2-2	JE2-3	ccpA-1	ccpA-2	ccpA-3
0	0.06	0.06	0.06	0.06	0.06	0.06		0	0.5371	0.5371	0.5371	0.5535	0.5535	0.5535
1.5	0.51	0.49	0.5	0.36	0.37	0.37		1.5	0.6601	0.643	0.647	0.6288	0.6212	0.6239		4.5	0.106969	0.101457	0.10652	0.0806754	0.0714935	0.0746334		4.5	100	100	100	75.4194	70.4668	70.0654
3	2.76	2.66	2.68	2.08	2.09	2.05		3	1.6788	1.7025	1.3987	1.3023	1.2665	1.2191
4.5	5.67	6.09	5.6	5.5	5.31	5.45		4.5	3.2448	3.2974	3.1999	2.5193	2.2334	2.3546
6	7.32	8.34	7.26	8.58	8.94	8		6	2.914	2.8111	2.8222	3.4479	3.3879	3.4163
6.5	7.88	8.56	8.02	9.3	9.84	8.58		7.5	2.0371	2.0291	1.9565	2.696	2.3854	2.7204
7	8.84	9.22	8.9	10.02	10.56	9.66		9	1.314	1.2738	1.271	1.6452	1.1994	1.6195
7.5	8.9	9.34	9.48	10.58	10.84	10.26
8	9.56	9.64	9.9	11.04	12	10.88
8.5	9.8	10.92	10.36	11.64	12.42	11.06
9	10.02	11.04	10.14	11.64	12.42	11.06
