# Supplementary material for: A thermodynamic bottleneck in the TCA cycle contributes to acetate overflow in Staphylococcus aureus
Source: mSphere. 2024 Dec 31;10(1):e00883-24. doi: 10.1128/msphere.00883-24 (PMC11774044; doi:10.1128/msphere.00883-24)
Supplement: Data S2 — Protein cost calculation. [file msphere.00883-24-s0002.xlsx]

## Sheet: readme
	This workbook has six sheets
	Sheet1	Step by step calculation for both pathways in S. aureus
	Sheet2	Protein Cost Calculation for TCA cycle in S. aureus
	Sheet3	Protein Cost Calculation for Fermentation Pathway in S. aureus

## Sheet: Sheet1
Rxn	delta g	KEGG	Kcat (dlkcat)	RT	exp(-deltaG/RT)	J+	J-	net J	J (fraction)	J/Kcat	exp(deltaG/RT)	1 - exp(deltaG/RT)	(1 - exp(deltaG/RT)inverse	C1	C2	C3	m1	m2	m3	Km1	Km2	Km3	Km1/C1	(Km1/C1)^m1	Km2/C2	(Km2/C2)^m2	Km3/C3	(Km3/C3)^m3	pi(Kmi/Ci)mi	1 + pi(Kmi/Ci)mi	Rxn	lamda	deltaGpath	exp(-deltaGpath/RT)	J+	J-	Jpath	Jpath (Fraction)	inverse(Jpath)
ENO	-4.30753	R00658	14.4335	2.57859	5.31483	84.1642	15.8358	68.3285	0.683285	0.0473402	0.188153	0.811847	1.23176	5.0244	0	0	1	0	0	0.1	0	0	0.0199029	0.0199029	1	1	1	1	0.0199029	1.0199	ENO	0.0594723	-3.8975	4.53347	81.9281	18.0719	63.8563	0.638563	1.56602
FBA	-5.98708	R01068	0.1194	2.57859	10.1945	91.067	8.93298	82.134	0.82134	6.8789	0.0980924	0.901908	1.10876	16.1181	0	0	1	0	0	0.239	0	0	0.0148281	0.0148281	1	1	1	1	0.0148281	1.01483	FBA	7.74015
GAPD	-16.018	R01061	24.7807	2.57859	498.666	99.7999	0.200134	99.5997	0.995997	0.0401925	0.00200535	0.997995	1.00201	3.6197	6.42	16.1181	1	1	1	0.34	312	3.09	0.0939304	0.0939304	48.5981	48.5981	0.19171	0.19171	0.875126	1.87513	GAPD	0.0755174
GLCpts	-9.4755		2.329	2.57859	39.4363	97.527	2.47303	95.0539	0.950539	0.408132	0.0253573	0.974643	1.02602	2.3026	2.6866	0	1	1	0	0.28	0	0	0.121602	0.121602	1	1	1	1	0.121602	1.1216	GLCpts	0.469671
PDH	-23.8881	R00209	2.4746	2.57859	10551.7	99.9905	0.00947628	99.981	0.99981	0.404029	9.47718e-05	0.999905	1.00009	2.3026	6.42	2.3026	1	1	1	0.017	0.01	0.2	0.00738296	0.00738296	0.00155763	0.00155763	0.0868583	0.0868583	9.98865e-07	1	PDH	0.404068
PFK	-4.30753	2.7.1.11	8.652	2.57859	5.31483	84.1642	15.8358	68.3285	0.683285	0.0789742	0.188153	0.811847	1.23176	16.1181	11.8945	0	1	1	0	0.21	0.065	0	0.0130288	0.0130288	0.00546471	0.00546471	1	1	7.11988e-05	1.00007	PFK	0.0972841
PGI	-31.7849	5.3.1.9	1.1607	2.57859	225595	99.9996	0.000443271	99.9991	0.999991	0.861541	4.43273e-06	0.999996	1	16.1181	0	0	1	0	0	0.28	0	0	0.0173718	0.0173718	1	1	1	1	0.0173718	1.01737	PGI	0.876512
PGK	-4.30753	R01512	81.3555	2.57859	5.31483	84.1642	15.8358	68.3285	0.683285	0.00839876	0.188153	0.811847	1.23176	16.1181	2.3026	0	1	1	0	0.00438	0.5	0	0.000271744	0.000271744	0.217146	0.217146	1	1	5.90081e-05	1.00006	PGK	0.0103459
PGM	-4.30753	R01518	42.752	2.57859	5.31483	84.1642	15.8358	68.3285	0.683285	0.0159825	0.188153	0.811847	1.23176	8.2784	0	0	1	0	0	1.03	0	0	0.12442	0.12442	1	1	1	1	0.12442	1.12442	PGM	0.022136
PYK	-4.30753	R00200	6.623	2.57859	5.31483	84.1642	15.8358	68.3285	0.683285	0.103168	0.188153	0.811847	1.23176	2.3026	2.6866	4.2369	1	1	1	0.39	0.22	0	0.169374	0.169374	0.0818879	0.0818879	1	1	0.0138697	1.01387	PYK	0.128841
ACONTa	-19.8871	R01325	10.0552	2.57859	2235.89	99.9553	0.0447049	99.9106	0.999106	0.0993621	0.000447249	0.999553	1.00045	9.4104	0	0	1	0	0	1.16	0	0	0.123268	0.123268	1	1	1	1	0.123268	1.12327	ACONTa	0.11166
ACONTb	-7.13742	R01900	84.0701	2.57859	15.9261	94.092	5.90804	88.1839	0.881839	0.0104893	0.0627901	0.93721	1.067	2.3026	2.3026	0	1	1	0	0.016	0	0	0.00694867	0.00694867	1	1	1	1	0.00694867	1.00695	ACONTb	0.0112699
AKGDH	-19.6881	R08549	0.9826	2.57859	2069.87	99.9517	0.048289	99.9034	0.999034	1.01673	0.000483123	0.999517	1.00048	2.3026	2.3026	6.42	1	1	1	0.00261	0.0042	0.0249	0.0011335	0.0011335	0.00182403	0.00182403	0.0038785	0.0038785	8.01894e-09	1	AKGDH	1.01722
CS	-31.3054	R00351	43.2623	2.57859	187310	99.9995	0.000533871	99.9989	0.999989	0.0231146	5.33874e-06	0.999995	1.00001	16.1181	2.3026	12.9605	1	1	1	0.41	0.027	0	0.0254372	0.0254372	0.0117259	0.0117259	1	1	0.000298274	1.0003	CS	0.0231216
FRD2	-4.30753	R02164	65.7427	2.57859	5.31483	84.1642	15.8358	68.3285	0.683285	0.0103933	0.188153	0.811847	1.23176	6.6	4.1678	0	1	1	0	0.004	0.55	0	0.000606061	0.000606061	0.131964	0.131964	1	1	7.99782e-05	1.00008	FRD2	0.0128031
FUM	-9.36742	R01082	6.4727	2.57859	37.8175	97.4238	2.57616	94.8477	0.948477	0.146535	0.0264428	0.973557	1.02716	2.3026	2.3026	0	1	1	0	0.21	0	0	0.0912013	0.0912013	1	1	1	1	0.0912013	1.0912	FUM	0.164242
ICDHyr	-24.4871	R00267	6.0925	2.57859	13310.6	99.9925	0.00751224	99.985	0.99985	0.164112	7.5128e-05	0.999925	1.00008	2.3026	16.1181	0	1	1	0	0.0082	0.0675	0	0.00356119	0.00356119	0.00418784	0.00418784	1	1	1.49137e-05	1.00001	ICDHyr	0.164126
MDH3	-32.6245	R00361	0.2506	2.57859	312414	99.9997	0.000320087	99.9994	0.999994	3.9904	3.20088e-06	0.999997	1	2.5321	6.6	0	1	1	0	2.6	0.015	0	1.02682	1.02682	0.00227273	0.00227273	1	1	0.00233367	1.00233	MDH3	3.99972
SUCOAS	-30.0415	R00405	2.3072	2.57859	114733	99.9991	0.000871583	99.9983	0.999983	0.433418	8.71591e-06	0.999991	1.00001	2.3026	16.1181	6.3747	1	1	1	0.12	0.024	0	0.052115	0.052115	0.00148901	0.00148901	1	1	7.75997e-05	1.00008	SUCOAS	0.433456
PTAr	-37.0565	R00230	104.174	2.57859	1.74255e+06	99.9999	5.7387e-05	99.9999	0.999999	0.00959935	5.7387e-07	0.999999	1	16.1181	16.1181	0	1	1	0	2.1	0.045	0	0.130288	0.130288	0.00279189	0.00279189	1	0.0301775	1.09771e-05	1.00001	PTAr	0.00959946
ACKr	-8.50274	R00315	218.139	2.57859	27.0434	96.4341	3.56591	92.8682	0.928682	0.0042573	0.0369777	0.963022	1.0384	16.1181	2.3026	0	1	1	0	0.16	0.5	0	0.00992673	0.00992673	0.217146	0.217146	1	1	0.00215555	1.00216	ACKr	0.0044303

## Sheet: Sheet2
Rxn	lamda	Me		lamda*Me	sum(lamda*Me)	Jpath	inverse(Jpath)	Protein cost (TCA)
ENO	0.0594723	47.0718	45.66	2.79947	673.514	0.638563	1.56602	1054.73
FBA	7.74015	30.8176	77.26	238.533
GAPD	0.0755174	35.9063	35.54	2.71155
GLCpts	0.469671	53.0524	50.68	24.9172
PDH	0.404068	46.6177	128.85	18.8367
PFK	0.0972841	34.817	67.31	3.38714
PGI	0.876512	49.1216	61.54	43.0557
PGK	0.0103459	42.5764	41.12	0.44049
PGM	0.022136	21.3288	28.56	0.472135
PYK	0.128841	52.6695	102.1	6.78601
ACONTa	0.11166	98.4236	191.2	10.99
ACONTb	0.0112699	98.4236	191.2	1.10922
AKGDH	1.01722	105.276	44.02	107.089
CS	0.0231216	42.5663	48.02	0.9842
FRD2	0.0128031	26.6554	64.43	0.341271
FUM	0.164242	51.0755	110.62	8.38875
ICDHyr	0.164126	46.5719	45.76	7.64367
MDH3	3.99972	44.2058	60.24	176.811
SUCOAS	0.433456	42.0289	71.18	18.2177

## Sheet: Sheet3
Rxn	lamda	Me	lamda*Me	sum(lamda*Me)	Jpath	inverse(Jpath)	Protein cost (Fermentation)	Protein cost (TCA)
ENO	0.0594723	47.0718	2.79947	342.47	0.638563	1.56602	536.313	1054.73	938.272
FBA	7.74015	30.8176	238.533
GAPD	0.0755174	35.9063	2.71155
GLCpts	0.469671	53.0524	24.9172
PDH	0.404068	46.6177	18.8367
PFK	0.0972841	34.817	3.38714
PGI	0.876512	49.1216	43.0557					0.491518
PGK	0.0103459	42.5764	0.44049
PGM	0.022136	21.3288	0.472135
PYK	0.128841	52.6695	6.78601
PTAr	0.00959946	34.9301	0.33531
ACKr	0.0044303	44.0157	0.195003
