# Supplementary material for: A thermodynamic bottleneck in the TCA cycle contributes to acetate overflow in Staphylococcus aureus
Source: mSphere. 2024 Dec 31;10(1):e00883-24. doi: 10.1128/msphere.00883-24 (PMC11774044; doi:10.1128/msphere.00883-24)
Supplement: Data S3 — Transcriptomics data (FPKM) at exponential phase. [file msphere.00883-24-s0003.xlsx]

## Sheet: readme
	This workbook has one sheet
	Sheet1	Transcriptomics data (FPKM) of WT.A, menD, atpA, WT.An at exponential phase (with replicates)

## Sheet: Sheet1
gene	geneID_model form	WT.A1	WT.A2	WT.A3	menD1	menD2	menD3	atpA1	atpA2	atpA3	WT.An1	WT.An2	WT.An3
SAUSA300_RS00010	SAUSA300_0001	667.177	506.294	466.302	288.394	253.292	282.977	448.283	345.018	637.607	617.523	730.218	430.023
SAUSA300_RS00015	SAUSA300_0002	504.833	425.644	354.568	230.882	228.669	248.536	319.915	266.745	419.094	436.209	461.774	282.94
SAUSA300_RS00020	SAUSA300_0003	243.608	198.802	175.776	148.003	199.74	174.93	211.423	206.985	174.928	156.461	173.52	133.388
SAUSA300_RS00025	SAUSA300_0004	204.3	201.523	210.827	158.873	161.051	156.166	192.565	212.46	211.371	195.569	230.052	165.029
SAUSA300_RS00030	SAUSA300_0005	804.121	708.311	776.107	529.608	529.886	495.702	605.088	525.171	704.593	695.116	761.244	582.989
SAUSA300_RS00035	SAUSA300_0006	641.933	572.158	583.929	420.971	385.442	388.833	469.934	372.064	483.461	547.46	526.931	500.42
SAUSA300_RS00040	SAUSA300_0007	118.577	113.254	112.313	66.1815	71.4267	71.426	93.4943	83.3298	93.7358	274.884	333.753	166.698
SAUSA300_RS00045	SAUSA300_0008	6.94951	8.56964	10.7793	40.1904	36.8936	35.6524	20.5131	6.26615	6.38157	8.54092	9.82556	5.51088
SAUSA300_RS00050	SAUSA300_0009	126.509	117.897	105.558	102.442	98.4283	105.613	64.2129	40.5693	83.9588	150.299	174.074	114.732
SAUSA300_RS00055	SAUSA300_0010	43.5892	42.9723	32.8957	18.7465	13.6588	14.782	17.2064	56.4187	61.8282	10.7136	2.63682	7.2532
SAUSA300_RS00060	SAUSA300_0011	34.4751	36.3254	30.5798	9.41381	12.842	7.1946	16.9453	43.151	70.0835	5.98127	4.53142	7.35464
SAUSA300_RS00065	SAUSA300_0012	98.8179	118.941	102.35	20.1333	32.0324	27.1561	66.6456	225.329	164.529	19.6907	23.2183	27.852
SAUSA300_RS00070	SAUSA300_0013	139.864	103.104	92.7354	150.994	136.736	136.852	64.7695	102.018	138.897	95.4095	106.626	117.139
SAUSA300_RS00075	SAUSA300_0014	293.532	281.872	247.454	337.365	337.556	340.459	186.453	87.9246	357.563	249.291	244.773	287.939
SAUSA300_RS00080	SAUSA300_0015	204.839	220.687	209.614	314.409	332.335	320.015	176.8	76.2624	302.379	196.008	206.499	237.165
SAUSA300_RS00085	SAUSA300_0016	721.51	687.147	611.206	584.858	569.739	564.533	289.288	409.642	597.531	506.8	458.528	529.963
SAUSA300_RS00090	SAUSA300_0017	155.174	190.1	234.596	73.3573	73.5031	70.6502	525.618	86.3692	76.6253	90.0141	107.515	53.2284
SAUSA300_RS00095	#N/A	57.8818	86.0223	75.9564	96.0962	74.8304	104.202	36.9497	1398.09	30.3312	68.7182	51.6582	25.8883
SAUSA300_RS00100	#N/A	8.88597	26.1864	31.9582	5.10667	9.41395	1.35515	11.5242	106.4	0	6.00859	2.79334	2.65976
SAUSA300_RS00105	SAUSA300_0020	216.438	201.395	194.064	441.29	451.456	425.578	208.237	173.342	327.292	318.661	326.495	257.639
SAUSA300_RS00110	SAUSA300_0021	265.085	225.087	215.326	322.66	331.071	311.234	189.927	149.741	305.989	273.271	283.567	240.817
SAUSA300_RS00115	SAUSA300_0022	258.349	257.059	236.525	260.439	234.306	257.948	167.327	134.786	287.408	266.79	265.012	231.977
SAUSA300_RS00120	SAUSA300_0023	137.868	121.394	121.368	105.206	134.279	136.54	90.3171	34.4552	120.614	133.84	125.691	160.941
SAUSA300_RS00125	SAUSA300_0024	77.6193	78.109	80.6706	82.8415	84.7941	74.2251	57.3324	49.5617	58.4567	104.865	94.0228	75.2653
SAUSA300_RS00130	SAUSA300_0025	138.011	172.043	172.122	54.549	37.191	43.7252	98.6737	144.953	155.318	187.348	240.64	81.7593
SAUSA300_RS00135	SAUSA300_0026	172.668	195.143	243.241	144.455	137.921	159.105	171.552	235.533	158.37	290.819	335.892	120.138
SAUSA300_RS00140	SAUSA300_0027	27.1919	28.4194	30.2997	34.0065	28.1557	33.3687	30.235	20.2539	27.7493	33.7607	47.315	19.0764
SAUSA300_RS00145	#N/A	19.3679	23.7181	17.9241	9.75689	7.46608	12.4573	9.75062	24.9317	21.625	13.3213	13.9971	7.04738
SAUSA300_RS00155	SAUSA300_0030	147.347	156.624	145.773	155.996	178.27	157.563	100.369	331.752	87.1411	53.2071	89.9889	55.4564
SAUSA300_RS00160	SAUSA300_0031	33.498	42.6101	37.9403	24.9104	38.4458	39.4319	31.2605	114.667	21.2106	19.1708	41.6701	21.9508
SAUSA300_RS00165	SAUSA300_0032	2495.75	2148.4	2141.92	2406.05	2284.17	2535.3	2729.55	1171.95	2753.39	2421.45	2290.6	2694.37
SAUSA300_RS00170	SAUSA300_0033	247.418	202.233	177.33	166.187	171.166	197.45	225.17	64.2675	133.871	162.207	206.255	171.933
SAUSA300_RS00175	SAUSA300_0035	636.44	611.11	576.429	562.275	599.451	566.264	611.847	299.247	618.1	629.791	545.333	544.548
SAUSA300_RS00180	#N/A	3.56858	4.82954	5.90457	1.46827	0.641062	0.615209	1.87728	1.34176	2.35784	1.09111	0.972227	0.603739
SAUSA300_RS00185	SAUSA300_0036	29.6239	24.7434	33.7085	5.39205	9.0364	1.9512	8.39412	21.2776	9.34764	2.59542	4.82637	2.1063
SAUSA300_RS00190	no map found	23.1898	29.7412	49.7333	10.3552	6.60787	7.2926	9.67519	37.3422	2.43039	2.46025	3.70357	2.48926
SAUSA300_RS00195	no map found	18.9073	17.5866	15.7663	4.24828	5.54735	4.22759	6.06242	23.3581	11.3418	3.74895	1.93651	3.87219
SAUSA300_RS00200	SAUSA300_0037	60.3127	57.8186	57.2854	22.2742	24.6791	23.0766	31.7757	46.886	52.4838	24.772	22.6154	23.3019
SAUSA300_RS00205	SAUSA300_0038	124.08	130.007	124.142	32.2162	29.2704	35.1736	49.6695	113.471	53.9222	39.8825	39.5744	41.7809
SAUSA300_RS00210	SAUSA300_0039	28.4654	32.0739	30.3437	2.91891	5.3809	3.92826	14.7794	29.4431	28.5203	6.13293	8.55344	6.73271
SAUSA300_RS00215	SAUSA300_0040	19.3762	12.7276	18.0849	5.55124	3.93596	3.05956	14.1146	23.7256	12.3774	4.1451	1.63505	4.00335
SAUSA300_RS00220	SAUSA300_0041	5.03733	5.12038	3.927	2.84028	3.92696	3.29752	4.38307	5.34251	3.7914	2.0887	2.84832	2.68129
SAUSA300_RS00225	SAUSA300_0042	63.4185	60.4723	55.5645	47.2547	57.153	53.3442	38.434	30.9669	49.2043	33.5369	41.8496	41.4109
SAUSA300_RS00235	#N/A	31.3613	31.522	26.572	6.02941	6.16534	6.52505	10.9177	21.2647	24.4328	9.56067	11.2341	11.4819
SAUSA300_RS00240	SAUSA300_0045	2.41443	5.78107	4.52121	0	0.92368	0.265929	1.06422	3.47992	3.05758	0.589552	0.365437	1.30486
SAUSA300_RS00245	SAUSA300_0046	174.523	153.657	144.941	258.53	252.128	274.634	143.917	50.725	94.9377	165.986	160.57	149.452
SAUSA300_RS00250	SAUSA300_0047	38.0176	27.6632	29.093	10.6768	10.434	9.11427	20.0814	18.7613	24.1378	32.1251	43.9773	25.627
SAUSA300_RS00255	#N/A	5.71749	0.622268	4.23864	0	2.98272	0.515238	0.257741	8.98979	1.97469	2.28451	1.06205	2.02253
SAUSA300_RS00260	SAUSA300_0049	9.82842	2.41365	2.79493	1.50621	1.04124	1.49887	4.49875	0	2.29782	8.97191	4.7374	2.94186
SAUSA300_RS00265	SAUSA300_0050	16.7713	17.2576	8.89172	7.24863	7.95392	10.4422	7.28547	13.185	7.37217	10.6611	8.68523	4.85406
SAUSA300_RS00270	#N/A	5.21849	6.59853	9.30807	3.65048	3.36476	2.55742	2.26788	15.7189	1.55933	2.31941	3.51438	2.1675
SAUSA300_RS00275	SAUSA300_0053	14.5286	5.67788	7.29931	4.99045	11.2696	7.15125	5.06787	14.7303	4.18729	4.62408	4.7771	6.4331
SAUSA300_RS00280	SAUSA300_0055	14.6421	17.2999	23.568	19.7189	18.2771	12.7165	16.9341	38.2544	33.6117	6.02723	4.09756	5.50816
SAUSA300_RS00285	no map found	1.99592	2.30101	2.41131	0.552277	0	0	0.219939	0	0	0	0.302095	0
SAUSA300_RS00290	SAUSA300_0056	3.76216	8.45494	7.8583	2.71207	5.68137	4.1219	4.12385	11.9864	2.63292	0	1.88809	0.963108
SAUSA300_RS00295	SAUSA300_0057	10.7153	11.3604	35.1263	2.38966	15.7855	6.97553	3.01359	13.8305	5.46837	1.05439	2.17857	1.55579
SAUSA300_RS00300	SAUSA300_0059	8.38743	7.1481	8.81057	0.354024	3.91577	3.94575	1.97381	2.45875	7.5612	0.312412	0.968253	2.48926
SAUSA300_RS00305	#N/A	7.57694	8.713	8.61786	3.22759	4.57688	1.18592	4.20213	12.0702	5.68142	3.06732	3.59888	2.90953
SAUSA300_RS00310	SAUSA300_0061	52.8491	48.3897	41.3618	40.0846	40.1493	31.8051	23.7321	38.5111	36.691	24.2895	29.5273	30.899
SAUSA300_RS00315	SAUSA300_0062	27.1718	26.1116	24.3304	28.9821	35.6565	28.5191	18.031	14.2541	23.1507	23.1607	17.4181	19.8244
SAUSA300_RS00320	SAUSA300_0063	0.433897	1.55838	0.864928	0.900451	1.82594	0.286741	0.286877	1.25075	1.09896	0.635691	0.492546	0.281395
SAUSA300_RS00325	SAUSA300_0064	31.0196	34.644	35.0632	21.3221	23.2778	20.1747	18.5834	20.9383	19.197	22.3632	19.8847	18.638
SAUSA300_RS00330	SAUSA300_0065	67.2979	65.3442	62.8141	72.8885	66.7202	67.7913	45.0821	128.476	47.0858	57.3125	71.4359	47.9123
SAUSA300_RS00335	SAUSA300_0066	10.9396	3.38558	4.97637	1.11197	4.09974	5.53276	1.88203	13.5149	0.424094	1.4719	1.9768	0.868736
SAUSA300_RS00340	SAUSA300_0067	16.4017	12.9063	16.829	21.861	28.369	28.6243	57.1612	29.966	9.65403	13.1994	10.5419	8.09011
SAUSA300_RS00355	SAUSA300_0070	39.0135	56.2726	70.4112	129.135	137.416	149.601	173.02	54.4676	28.1103	33.999	28.8212	24.5083
SAUSA300_RS00360	SAUSA300_0071	30.98	31.1102	30.3715	24.7681	28.6584	26.6822	24.6382	16.1039	33.1225	21.6709	23.9255	17.2095
SAUSA300_RS00365	SAUSA300_0072	63.4347	70.6279	72.7309	37.2966	45.2857	37.4005	53.7708	39.2282	66.1991	57.4392	49.2375	60.5182
SAUSA300_RS00370	SAUSA300_0073	55.6136	56.8162	57.0476	20.9503	23.7328	27.5642	35.411	46.9274	44.8918	38.3869	36.8287	47.3537
SAUSA300_RS00375	SAUSA300_0074	54.7993	58.4685	52.4971	25.0602	24.535	21.2943	33.9733	47.3444	57.0493	27.7293	40.7686	48.3885
SAUSA300_RS00380	SAUSA300_0075	75.6918	82.2949	68.8779	26.2116	26.8445	22.7993	45.1691	79.2226	83.4306	41.6924	41.9511	58.5269
SAUSA300_RS00385	SAUSA300_0076	60.7484	55.7967	66.3347	14.2384	16.5541	17.5181	33.313	82.5937	48.133	33.8394	36.7293	53.4705
SAUSA300_RS00390	SAUSA300_0077	36.5606	35.3166	28.1509	13.4813	16.0279	10.7325	14.7836	52.2426	28.3163	22.7589	21.2678	24.1177
SAUSA300_RS00395	SAUSA300_0078	135.044	155.249	150.067	85.6712	72.8061	78.7475	181.258	102.86	193.887	97.1184	109.795	116.554
SAUSA300_RS00400	SAUSA300_0079	287.234	372.723	379.981	197.545	180.405	185.893	458.609	369.076	389.556	257.271	259.81	277.019
SAUSA300_RS00405	#N/A	0	0.295001	0	0.920462	0	0.732783	0.366565	0	0	0	0.503491	0
SAUSA300_RS00410	#N/A	4.29231	1.28468	5.25044	0	4.9263	4.25487	0	0	0	1.1791	2.9235	0
SAUSA300_RS00415	#N/A	44.971	36.2109	34.1568	33.8317	29.4186	31.5636	29.2059	25.1222	34.6247	33.4854	31.1535	34.5215
SAUSA300_RS00420	SAUSA300_0082	331.332	298.645	271.872	74.0636	96.5848	96.3051	135.787	458.182	248.157	153.471	119.437	142.3
SAUSA300_RS00425	#N/A	0.978395	1.95221	2.12763	1.21826	0	0	3.39611	4.23049	1.85853	0	0	0
SAUSA300_RS00430	SAUSA300_0083	56.6304	49.4654	37.2462	8.21841	10.6052	7.06612	19.441	81.6216	43.3805	11.894	10.0698	11.4289
SAUSA300_RS00435	SAUSA300_0084	35.5596	31.2803	24.321	3.80881	4.8272	6.06441	12.5138	14.8797	26.8739	2.1007	1.82299	4.46351
SAUSA300_RS00440	SAUSA300_0085	21.5384	18.2346	19.6089	4.07227	6.8636	4.16822	6.48696	7.67668	12.78	6.05781	3.05489	3.636
SAUSA300_RS00445	SAUSA300_0086	12.1475	10.9482	10.4039	9.68036	6.69201	9.0404	5.93093	2.90906	6.532	5.33909	3.92044	3.56328
SAUSA300_RS00455	#N/A	25.4383	19.1317	11.1701	3.65477	16.8436	21.3369	16.0103	8.46098	1.85853	26.8766	21.9907	19.9873
SAUSA300_RS00460	SAUSA300_0089	140.797	145.622	155.783	161.277	157.473	145.833	129.456	153.892	106.021	191.76	167.277	164.655
SAUSA300_RS00465	#N/A	2.44599	3.12354	6.64884	4.87303	0.561453	1.93972	1.69806	12.6915	0.929265	0	0.333193	7.61422
SAUSA300_RS00470	SAUSA300_0090	81.9875	83.1367	87.1361	92.8829	109.523	93.2633	46.9869	84.268	38.9353	84.1809	78.4989	79.1033
SAUSA300_RS00475	SAUSA300_0091	10.0123	9.2958	9.28682	3.05313	4.97169	5.26631	8.22744	8.12836	9.47074	4.13121	4.11948	3.81646
SAUSA300_RS00480	SAUSA300_0092	15.9384	14.2388	12.9975	0.225521	1.87083	0.179538	9.60985	15.6628	7.22499	5.37338	2.83728	0.880955
SAUSA300_RS00485	SAUSA300_0093	8.75101	10.2685	5.23011	7.50481	5.72017	4.94054	4.02327	4.51056	4.40349	3.18399	6.94713	4.62292
SAUSA300_RS00490	SAUSA300_0094	2.05573	2.68484	1.93041	0.930804	0.85795	0.92627	1.5754	1.61614	0	0.20535	0.763723	0
SAUSA300_RS00495	SAUSA300_0095	3.15217	1.65938	2.18768	1.33615	2.3092	1.46261	1.59633	2.31995	3.56718	1.32649	1.82719	3.13165
SAUSA300_RS00500	SAUSA300_0096	12.7435	12.5486	9.26736	15.6616	11.7765	9.18713	5.4164	24.3306	5.34443	10.1837	17.2465	9.65983
SAUSA300_RS00505	SAUSA300_0097	22.504	21.523	20.8208	19.3901	19.5071	20.1428	11.8183	14.5068	22.2458	23.0929	25.1147	13.0242
SAUSA300_RS00510	SAUSA300_0098	45.1459	38.8357	30.3286	34.7317	29.8791	29.4934	20.0814	9.82735	27.8664	44.4984	46.0179	25.3255
SAUSA300_RS00515	SAUSA300_0099	160.513	110.356	104.991	5.03596	4.40971	5.01143	29.7319	46.3425	55.3153	564.06	509.062	262.228
SAUSA300_RS00520	SAUSA300_0100	4.01256	3.9257	9.07761	7.575	5.64511	7.57019	2.75993	2.79838	2.95051	27.3075	24.4203	6.79947
SAUSA300_RS00525	SAUSA300_0101	12.8143	13.0168	19.4922	29.8165	23.9175	25.5333	7.25285	14.5516	11.5562	72.3933	69.999	19.1392
SAUSA300_RS00530	SAUSA300_0102	17.7976	16.4776	29.6254	21.1133	23.3232	25.5333	14.5699	24.6257	11.802	40.6768	41.1707	11.0806
SAUSA300_RS00535	SAUSA300_0103	13.0593	13.2232	13.493	12.7822	15.2119	12.4945	16.4954	12.361	10.1203	28.4137	18.2319	12.6408
SAUSA300_RS00540	SAUSA300_0104	61.9825	64.4178	72.4849	66.0178	61.6183	69.3541	59.2154	120.699	77.2511	41.795	40.2118	23.945
SAUSA300_RS00545	SAUSA300_0105	19.8492	26.6852	28.6689	19.0767	16.2236	16.4457	44.5334	12.4439	27.8165	7.62667	8.64775	7.65781
SAUSA300_RS00550	SAUSA300_0106	21.0154	28.9012	32.9277	21.5603	21.4395	20.3691	41.6839	21.4357	26.8865	10.7367	10.5211	5.66133
SAUSA300_RS00555	SAUSA300_0107	116.489	100.402	102.666	112.823	108.403	132.794	63.2721	69.8413	40.1496	36.8161	35.9896	54.7323
SAUSA300_RS00560	SAUSA300_0108	31.973	29.9361	27.0662	9.79545	12.8337	10.6947	14.74	26.7264	19.8536	90.1457	55.6477	31.5405
SAUSA300_RS00565	SAUSA300_0109	8.74503	7.8008	8.017	0.854036	0.91839	1.47312	3.74123	5.43713	4.9944	1.13048	0.778595	1.22325
SAUSA300_RS00570	SAUSA300_0110	6.92435	6.4666	4.65704	2.39992	1.55665	2.6182	2.30086	8.33389	6.37324	0.941259	1.40999	1.38886
SAUSA300_RS00575	SAUSA300_0111	13.8957	12.0148	11.4461	14.1565	20.0559	20.8704	24.2211	22.759	12.798	14.1119	8.46057	6.14438
SAUSA300_RS00580	SAUSA300_0112	239.404	268.476	234.933	271.614	212.536	283.239	215.279	186.365	221.701	54.1056	45.1436	34.0668
SAUSA300_RS00585	SAUSA300_0113	1194.81	1746.36	1078.94	2385.4	1518.38	1000.98	654.113	836.175	1497.32	541.892	745.949	1697.62
SAUSA300_RS00590	SAUSA300_0114	25.7774	27.079	23.8489	9.40631	11.8643	13.1375	23.2644	25.7875	27.9446	9.61134	9.83914	11.3455
SAUSA300_RS00595	SAUSA300_0115	43.0552	45.3664	45.185	65.5518	57.2109	64.9602	75.7897	31.9637	35.8646	18.5505	8.50492	9.13477
SAUSA300_RS00600	SAUSA300_0116	18.3361	23.3113	26.746	11.2285	10.8097	8.74042	12.6697	14.7303	21.5074	4.07359	3.61695	3.7039
SAUSA300_RS00605	SAUSA300_0117	30.4012	30.0794	25.4608	41.2956	26.2984	29.7873	15.5485	21.293	33.7904	14.5767	6.84505	4.88828
SAUSA300_RS00610	SAUSA300_0118	2.49236	3.4507	5.08809	1.6467	1.98483	1.51263	0.655781	1.3196	3.28511	0.894244	1.17789	0.791692
SAUSA300_RS00615	SAUSA300_0119	3.20809	6.02695	7.352	0.614551	3.62529	1.56559	1.61528	3.41452	1.68757	0.759245	1.41187	1.05627
SAUSA300_RS00620	SAUSA300_0120	2.98536	5.15117	6.80114	2.33656	2.74104	2.42382	1.77643	1.22937	4.86077	2.31185	2.09143	1.88078
SAUSA300_RS00625	SAUSA300_0121	10.1622	16.3166	23.0916	5.73366	7.65398	7.16168	9.33034	43.254	8.89788	4.44908	4.38001	5.48351
SAUSA300_RS00630	SAUSA300_0122	5.02716	7.35974	7.62125	2.86154	2.70351	3.24627	3.67514	6.95583	5.56596	3.34589	1.56526	2.62684
SAUSA300_RS00635	SAUSA300_0123	3.69316	6.41161	8.99846	4.36361	3.89832	3.79456	2.67349	3.26372	5.63282	2.96209	2.0564	3.77626
SAUSA300_RS00640	SAUSA300_0124	14.8988	13.07	22.3442	9.59554	12.9719	9.16686	8.98013	4.99819	11.9549	4.51611	4.46144	7.24674
SAUSA300_RS00645	SAUSA300_0125	5.72397	9.89835	10.3278	4.75151	8.94964	5.50958	4.40152	6.45651	7.87906	4.01072	5.76316	4.03497
SAUSA300_RS00650	SAUSA300_0126	15.7195	17.4918	22.8366	18.5175	15.8704	18.104	10.156	4.51252	18.8331	6.73708	7.37467	11.5482
SAUSA300_RS00660	SAUSA300_0127	4.03588	6.53991	7.97861	5.1776	7.29889	16.4876	4.7303	6.34574	5.11096	12.9008	11.162	4.52094
SAUSA300_RS00665	SAUSA300_0128	25.148	21.8498	30.7183	67.5813	43.4763	61.2172	15.864	18.5818	17.2336	42.1487	36.7501	21.3672
SAUSA300_RS00670	SAUSA300_0129	256.747	275.752	235.522	331.846	341.545	302.379	264.5	103.296	435.743	134.919	127.895	170.423
SAUSA300_RS00675	#N/A	0.405676	0.323782	2.20547	1.01026	0	0	1.20698	0	1.54122	2.67455	2.76306	0.789279
SAUSA300_RS00680	SAUSA300_0130	3.56052	3.53189	3.65015	0.506676	0.467019	1.2101	3.8338	5.27841	3.67159	3.35342	3.18724	1.68235
SAUSA300_RS00685	SAUSA300_0131	6.76829	7.75815	8.45526	1.6138	1.98331	0.42825	2.64212	7.47204	5.471	6.32939	6.57154	2.3815
SAUSA300_RS00690	SAUSA300_0132	5.98606	6.41571	5.11397	1.49072	2.3555	0.847692	4.74932	1.47904	5.52304	2.34912	3.6694	2.16291
SAUSA300_RS00695	SAUSA300_0133	7.2894	7.81074	9.10811	1.00292	1.10931	3.27357	5.0325	10.4482	7.49712	2.0356	3.40131	2.03722
SAUSA300_RS00700	SAUSA300_0134	16.3538	12.9967	13.4594	6.25219	6.16303	5.46131	8.29958	9.95097	12.1876	5.67058	3.56244	6.71631
SAUSA300_RS00705	SAUSA300_0135	224.292	216.118	190.433	121.57	124.081	116.403	71.3427	140.241	101.736	399.516	391.855	463.078
SAUSA300_RS00710	SAUSA300_0136	786.411	882.846	850.511	27.0433	39.2831	32.0214	533.783	725.127	570.799	300.574	343.04	156.587
SAUSA300_RS00715	SAUSA300_0137	45.6079	50.2029	51.0969	44.5438	40.1483	44.883	35.4782	57.0781	45.888	31.0404	31.4682	29.6637
SAUSA300_RS00725	SAUSA300_0138	6.13155	8.15628	12.4142	2.80819	4.20614	2.65479	10.764	6.70425	17.404	8.05388	28.4174	57.8648
SAUSA300_RS00730	SAUSA300_0139	11.6908	9.21306	12.2704	18.5521	18.7931	22.1541	28.6384	10.2057	8.12643	9.23937	19.1907	34.226
SAUSA300_RS00735	SAUSA300_0140	68.5629	69.9193	63.5834	123.7	148.224	128.917	75.9088	18.2237	76.6286	116.438	105.084	140.717
SAUSA300_RS00740	SAUSA300_0141	249.067	228.48	225.946	463.322	500.89	452.172	298.554	92.5972	222.049	349.897	333.573	482.113
SAUSA300_RS00745	SAUSA300_0142	20.3628	20.4982	16.8216	6.09129	8.14107	8.6075	10.4916	25.9118	20.9085	6.18163	10.9954	7.01936
SAUSA300_RS00750	SAUSA300_0143	7.84914	9.14835	6.02828	0.930804	1.00094	1.60554	2.16232	4.84843	8.28334	4.10699	3.56404	1.4544
SAUSA300_RS00755	SAUSA300_0144	15.2144	13.2751	11.4958	1.60546	1.92374	0.639055	5.11486	12.2651	12.4911	7.79214	3.42491	3.26113
SAUSA300_RS00760	SAUSA300_0145	10.6366	5.90927	8.39046	1.03877	2.15429	0.723594	3.56797	6.76348	6.73499	3.89585	3.76435	2.23175
SAUSA300_RS00765	SAUSA300_0146	8.78465	12.3986	21.1048	4.66486	6.30135	3.52163	5.63727	12.289	9.07973	3.40681	4.44343	2.57627
SAUSA300_RS00770	SAUSA300_0147	24.7866	25.4611	28.9287	18.0407	16.2558	12.8165	20.2327	26.9694	25.4241	18.99	21.8606	9.98622
SAUSA300_RS00775	#N/A	0.70279	1.12184	1.01886	0.583391	0	0	0.929319	2.02587	0	0	2.55291	0
SAUSA300_RS00790	#N/A	99.2092	116.508	119.786	71.6336	63.3319	92.3306	64.4291	252.137	43.8613	58.4836	76.2345	54.8224
SAUSA300_RS00800	SAUSA300_0151	37.8346	27.664	35.6085	69.844	56.9171	79.0268	26.1651	53.7321	50.9878	1983.86	2648.43	2087.1
SAUSA300_RS00805	SAUSA300_0152	5.74313	5.95294	5.67686	3.34338	4.62254	6.65419	2.66294	3.87005	7.08408	8.35948	5.68968	7.40081
SAUSA300_RS00810	SAUSA300_0153	9.22425	9.27514	7.26553	7.59682	7.50238	11.0877	3.74568	4.39676	6.89847	8.30007	9.69606	6.50035
SAUSA300_RS00815	SAUSA300_0154	7.04444	8.74592	8.01407	7.47198	8.23464	10.6038	3.10502	5.64066	6.93851	9.74726	7.81893	10.533
SAUSA300_RS00820	#N/A	11.5928	11.4566	14.2102	9.80481	10.6064	13.5515	5.45027	14.896	8.30992	13.0987	10.2795	9.73473
SAUSA300_RS00825	SAUSA300_0156	11.3956	13.0428	13.5505	13.2836	13.357	16.055	5.09771	12.1611	10.3167	10.7632	10.8331	14.1518
SAUSA300_RS00830	SAUSA300_0157	7.41729	7.3551	8.74916	8.62	5.46885	9.35784	4.14614	5.44247	9.73468	6.52013	6.06231	7.60907
SAUSA300_RS00835	SAUSA300_0158	11.9755	10.1244	10.1757	7.84233	5.90499	9.23306	5.63043	9.58911	9.77339	4.48374	5.67938	8.11168
SAUSA300_RS00840	SAUSA300_0159	24.3522	17.6577	12.893	12.4857	10.4124	9.62435	8.52395	13.7643	7.25627	6.82075	4.76992	5.88371
SAUSA300_RS00845	SAUSA300_0160	5.84392	5.20238	5.08331	2.5748	4.43699	7.75363	3.03159	5.44247	1.19549	3.35885	2.57189	3.58588
SAUSA300_RS00850	SAUSA300_0161	6.41364	4.06101	4.41661	3.30088	2.84623	4.15369	4.66451	8.13472	4.06106	0.939646	2.44627	3.41074
SAUSA300_RS00855	SAUSA300_0162	1.94462	1.48601	1.52956	2.06073	0.949721	2.13273	0.738601	1.43121	0.785946	0.636482	1.69083	1.04648
SAUSA300_RS00860	SAUSA300_0163	9.92997	10.5672	11.6067	10.5097	8.54749	11.2378	6.31914	4.65144	7.70227	5.72834	4.73432	8.21085
SAUSA300_RS00865	SAUSA300_0164	19.9414	18.0569	23.0436	21.3785	21.9631	32.0888	10.8196	3.86658	16.3071	6.28856	6.69968	10.4388
SAUSA300_RS00870	SAUSA300_0165	11.8564	10.4945	12.3417	10.0753	9.93165	15.7078	6.40869	6.80309	11.5279	5.68041	4.82229	7.32483
SAUSA300_RS00875	SAUSA300_0166	23.7836	21.1581	25.8171	26.2692	26.7524	28.2757	15.4767	8.54137	16.5105	10.1582	10.0638	14.9119
SAUSA300_RS00880	SAUSA300_0167	33.3525	36.6975	34.1813	40.1196	38.4786	45.751	21.3749	16.191	27.1287	19.3287	15.1838	23.2961
SAUSA300_RS00885	SAUSA300_0168	5.49337	6.21126	7.63214	9.12017	10.1577	6.95808	5.59936	14.5156	6.37697	5.36547	1.45504	4.15638
SAUSA300_RS00890	SAUSA300_0169	19.6214	17.4235	13.5636	11.9732	11.9309	6.95571	4.76821	34.8355	2.96203	9.13806	8.1424	2.78097
SAUSA300_RS00895	SAUSA300_0170	12.5416	15.1753	17.3556	14.6977	18.2427	17.4184	28.5677	16.8196	12.6125	12.9701	7.35443	16.5064
SAUSA300_RS00900	SAUSA300_0171	18.8677	20.0785	22.6626	16.0505	11.6923	11.0261	54.6926	25.6209	19.7469	12.3364	8.00079	7.38222
SAUSA300_RS00905	SAUSA300_0172	35.956	32.7972	42.8185	10.3552	10.1062	8.24381	56.0359	27.4982	16.7268	15.0509	10.9954	4.75889
SAUSA300_RS00910	SAUSA300_0173	239.667	152.78	109.672	11.8691	12.0565	11.5703	60.1938	42.0575	165.92	108.588	102.951	24.7907
SAUSA300_RS00915	SAUSA300_0174	134.61	78.5217	58.3548	4.19239	5.71909	5.60712	27.9821	48.9161	119.728	97.522	92.83	20.5692
SAUSA300_RS00920	SAUSA300_0175	349.492	180.582	135.163	16.0585	12.0997	10.1462	62.5303	111.086	211.346	197.944	163.062	46.2007
SAUSA300_RS00925	SAUSA300_0176	549.796	276.058	221.29	22.015	14.4298	14.021	71.8265	135.909	170.414	257.305	219.078	65.9949
SAUSA300_RS00930	SAUSA300_0177	410.789	219.193	173.015	15.894	15.9818	14.5705	70.9207	68.1552	202.98	261.497	198.316	70.5533
SAUSA300_RS00935	SAUSA300_0178	1100.39	1002.6	879.828	414.208	472.781	455.058	722.224	948.124	681.399	311.608	227.138	88.7215
SAUSA300_RS00940	SAUSA300_0179	58.0686	67.5009	55.1535	9.0835	7.03294	5.97797	24.9843	34.9077	39.3552	6.30579	4.70367	3.69022
SAUSA300_RS00945	SAUSA300_0180	86.3944	128.357	134.877	70.0279	79.3789	64.0526	102.018	258.354	184.418	13.2359	16.7348	15.2102
SAUSA300_RS00950	SAUSA300_0181	184.893	242.059	257.921	82.9454	101.768	95.2863	175.443	200.061	290.325	64.8221	54.7768	52.5722
SAUSA300_RS00955	SAUSA300_0182	66.6856	86.1335	83.1903	26.5864	38.5339	39.2635	84.0882	188.66	107.864	22.7814	21.4979	13.5462
SAUSA300_RS00960	SAUSA300_0183	143.353	146.026	161.859	902.714	801.277	1071.69	160.83	248.118	178.117	528.637	480.472	383.269
SAUSA300_RS00965	SAUSA300_0184	31.1782	36.2851	33.9712	6.33494	8.83352	6.2071	11.3851	22.5626	49.313	10.1773	4.62027	4.94924
SAUSA300_RS00970	SAUSA300_0185	40.2962	41.9094	42.329	6.00301	7.74642	5.01797	17.0931	19.4562	45.1793	9.71195	7.11455	4.68992
SAUSA300_RS00975	SAUSA300_0186	18.8085	22.8068	18.9786	3.37146	4.99432	5.17634	11.0769	15.0527	34.1667	4.99406	5.53255	3.48063
SAUSA300_RS00980	SAUSA300_0187	29.8547	32.2298	33.7431	4.61396	6.95917	4.42452	15.9525	29.1315	47.8324	7.86567	10.4968	3.44086
SAUSA300_RS00985	SAUSA300_0188	162.647	111.193	76.4605	39.8629	50.5109	49.4628	55.0699	92.9211	108.905	16.5779	19.7999	28.208
SAUSA300_RS00990	SAUSA300_0189	26.9164	28.6199	24.0159	9.57577	5.95261	6.55959	49.9297	33.2526	27.1785	19.2587	20.0991	8.87302
SAUSA300_RS00995	SAUSA300_0190	89.0929	70.234	68.1406	9.99551	8.79438	7.53547	135.552	50.2245	104.893	67.3577	60.4328	50.7591
SAUSA300_RS01000	#N/A	6.35956	3.12354	11.1701	0	7.86034	0.96986	7.76255	4.23049	0	7.52546	6.66386	5.71066
SAUSA300_RS01005	SAUSA300_0191	120.941	136.76	211.237	642.811	616.179	601.242	799.495	104.398	154.176	696.743	876.153	1368.44
SAUSA300_RS01010	SAUSA300_0192	12.191	9.73001	11.8168	11.6496	10.6293	11.8973	188.901	8.98979	8.97586	18.4838	18.2158	58.4694
SAUSA300_RS01015	SAUSA300_0193	9.56798	16.8269	22.4397	8.72745	8.17205	4.85254	167.437	27.9014	11.8349	17.8482	19.0956	43.0751
SAUSA300_RS01020	SAUSA300_0194	12.1745	19.9536	30.9866	13.75	13.8546	11.6263	171.348	24.0222	9.90194	21.3284	20.4615	48.4406
SAUSA300_RS01025	SAUSA300_0195	12.1897	15.0936	13.1301	10.6389	7.06046	7.67916	134.618	9.85183	5.4101	17.6502	24.1314	51.7545
SAUSA300_RS01030	no map found	7.43164	7.0612	6.15655	7.05034	10.9662	5.96361	7.54577	3.06036	9.41128	5.44395	7.47203	4.13112
SAUSA300_RS01035	SAUSA300_0196	73.3806	74.8827	64.4249	50.9965	44.8703	52.1221	45.726	33.5619	68.0142	57.2259	59.8099	49.0278
SAUSA300_RS01040	SAUSA300_0197	30.0099	29.4791	26.6446	28.1543	38.5864	26.2863	28.412	13.8206	23.3871	23.8045	41.1215	25.9114
SAUSA300_RS01045	SAUSA300_0198	20.6289	22.3262	21.4904	21.7862	23.9237	24.9455	19.2268	17.2791	14.9769	17.5641	18.0227	13.1333
SAUSA300_RS01050	SAUSA300_0199	20.1296	26.6574	25.738	17.1935	26.8589	18.1319	23.2092	34.1176	21.8014	12.9066	12.8248	13.4326
SAUSA300_RS01055	SAUSA300_0200	21.8324	20.0501	18.3573	4.68031	5.96768	6.95523	9.10199	9.20988	31.7735	6.74599	7.97906	5.85047
SAUSA300_RS01060	SAUSA300_0201	10.8973	13.0327	10.1979	1.93241	1.23907	2.74236	8.06368	24.2159	19.2262	3.03984	2.25192	2.95379
SAUSA300_RS01065	SAUSA300_0202	9.81673	9.68258	12.2585	1.38781	2.85357	1.78474	4.33642	14.8285	15.1461	0.659448	0.875919	0.417016
SAUSA300_RS01070	SAUSA300_0203	12.5307	13.1405	15.03	3.98815	3.99845	2.56226	11.9257	10.2046	35.2242	2.16103	1.91361	2.13185
SAUSA300_RS01075	SAUSA300_0204	36.8953	40.1228	36.413	11.2065	14.7237	11.3861	26.5307	40.6355	73.4856	11.146	10.6343	10.158
SAUSA300_RS01080	SAUSA300_0205	11.5397	13.378	12.5472	10.4355	8.58283	9.58582	7.92803	15.0527	14.2055	8.50052	14.0509	11.6648
SAUSA300_RS01085	SAUSA300_0206	53.9568	59.5154	48.5436	9.31472	6.2109	12.3065	47.1974	66.7568	57.7478	10.1437	14.7434	20.593
SAUSA300_RS01090	SAUSA300_0207	12.4961	16.783	12.7437	21.8908	40.157	18.6233	4.70077	8.19795	13.0964	6.06047	4.1088	6.20381
SAUSA300_RS01095	SAUSA300_0208	7.9528	7.43548	10.426	11.9962	14.9169	12.6135	8.24771	4.32296	8.63252	13.2826	13.2476	21.662
SAUSA300_RS01100	SAUSA300_0209	8.70863	10.2068	9.68222	5.37298	7.1135	5.67734	11.6713	9.15941	10.5813	10.776	13.3591	18.3172
SAUSA300_RS01105	SAUSA300_0210	7.5496	9.22663	12.3558	7.63787	9.74778	10.7579	13.6487	5.78067	10.3076	12.0977	11.1946	18.284
SAUSA300_RS01110	SAUSA300_0211	9.62321	9.86147	11.4968	12.7221	12.9535	12.4835	24.4486	17.9796	15.3461	19.1899	14.0798	27.6219
SAUSA300_RS01115	SAUSA300_0212	37.1109	37.2737	42.8697	34.1519	36.2645	36.1901	67.1763	28.0462	34.6753	46.5303	34.6483	80.1349
SAUSA300_RS01120	SAUSA300_0213	26.0276	26.1675	30.5931	20.1732	32.6775	27.1784	46.634	31.5031	27.4977	28.1252	24.4854	45.9761
SAUSA300_RS01125	SAUSA300_0214	31.2571	36.3728	30.5147	31.8029	42.5522	32.2606	68.7394	47.2034	37.9531	35.9864	34.4416	71.7339
SAUSA300_RS01130	SAUSA300_0215	39.0113	32.5038	41.7596	19.3297	30.7744	21.9835	56.2843	23.5369	27.9568	31.4571	48.6098	50.2077
SAUSA300_RS01135	SAUSA300_0216	14.8971	16.767	26.9307	6.5733	8.38273	3.22584	13.8418	23.4516	12.0885	10.7273	13.9883	10.693
SAUSA300_RS01140	SAUSA300_0217	21.4976	21.0932	16.9411	23.4117	17.8067	17.4651	19.2338	3.41115	24.227	29.184	31.1647	30.6976
SAUSA300_RS01145	SAUSA300_0218	24.1318	23.4551	18.7121	22.1868	18.3906	19.8233	16.6543	9.97711	32.3864	27.8896	29.9039	30.864
SAUSA300_RS01150	SAUSA300_0219	9.11452	11.5489	14.2215	9.8743	10.4017	8.67769	8.37538	8.9063	18.194	13.1271	14.0292	10.8202
SAUSA300_RS01155	SAUSA300_0220	84.4276	56.9765	154.758	53.0186	58.2354	57.6847	166.34	88.2199	92.1732	2311.95	2661.91	3354.44
SAUSA300_RS01160	SAUSA300_0221	57.0924	26.2867	79.5159	34.6817	46.966	32.1901	76.2586	38.8131	37.6131	1510.39	1855.55	2576.63
SAUSA300_RS01170	SAUSA300_0222	24.0156	22.4412	15.163	20.2173	18.8297	17.3849	6.1437	10.2741	14.1855	26.1087	23.6204	37.2585
SAUSA300_RS01175	SAUSA300_0223	11.4259	17.5462	11.0082	5.40271	8.29974	7.45527	18.5036	8.75528	8.24218	7.62829	6.30459	3.93953
SAUSA300_RS01180	SAUSA300_0224	37.1918	46.1145	64.4829	34.1552	38.1162	31.6778	39.0211	98.3277	35.3243	12.2839	11.96	12.785
SAUSA300_RS01185	#N/A	2.77212	6.26877	8.54007	1.15058	10.6052	3.66391	1.37462	27.9683	3.51056	0	0.629364	0
SAUSA300_RS01195	SAUSA300_0225	12.0008	19.1228	27.2875	15.8343	13.5317	15.3606	9.18732	26.2183	11.9981	6.57015	8.14509	6.88171
SAUSA300_RS01200	SAUSA300_0226	3.50743	4.2783	7.6273	2.74674	3.08874	3.2363	3.19407	4.38759	4.10651	0.921078	1.7729	1.20171
SAUSA300_RS01205	SAUSA300_0227	2.79956	6.11178	8.01284	3.0758	3.30757	1.14271	2.5723	2.84825	3.12822	2.44285	0.224328	0.881101
SAUSA300_RS01210	SAUSA300_0228	2.2199	3.12043	7.70948	1.32018	3.04213	1.97063	2.95734	2.29222	2.76928	1.0922	0.85754	1.35372
SAUSA300_RS01215	SAUSA300_0229	2.4032	5.22421	9.14557	10.6308	11.0327	10.4693	4.51585	6.01598	6.48719	1.25084	0.473818	0.984348
SAUSA300_RS01220	SAUSA300_0230	101.15	96.3748	90.5192	44.5735	55.1137	48.4675	36.5843	63.0465	57.7169	18.8038	22.5976	33.9742
SAUSA300_RS01225	SAUSA300_0231	20.0471	15.5145	19.6654	25.5091	23.8229	35.4551	24.8102	19.8799	18.6231	39.8211	46.1431	47.6198
SAUSA300_RS01230	SAUSA300_0232	35.0824	26.327	18.9967	15.6633	12.1915	14.4093	22.7332	42.3049	24.4264	60.5108	52.9301	51.396
SAUSA300_RS01235	SAUSA300_0233	9.75021	8.23969	5.92435	7.14151	3.94953	0.568538	4.55046	12.3997	6.5369	28.3595	30.0793	21.7596
SAUSA300_RS01240	SAUSA300_0234	80.0286	55.1158	59.0835	70.3719	62.4653	64.0514	42.7931	76.4368	55.4153	505.703	418.682	458.552
SAUSA300_RS01245	#N/A	3.69616	6.26877	2.51179	0	1.06052	0.915979	3.66565	19.9773	3.51056	4.06136	3.14682	0.898901
SAUSA300_RS01250	SAUSA300_0235	3632.78	2834.39	6060.59	28492.5	28781.5	32834.7	7959.76	3267.08	7649.57	19097.5	20443.9	25471.5
SAUSA300_RS01260	SAUSA300_0236	112.189	575.486	760.628	32.162	33.6123	31.6821	645.585	744.849	996.792	90.0905	88.1406	96.9544
SAUSA300_RS01265	SAUSA300_0237	64.4517	151.174	234.987	41.6863	42.2169	32.7638	66.4575	70.9963	92.7597	56.4685	46.8392	45.4291
SAUSA300_RS01270	#N/A	0.504021	0.804549	0.548026	0	0	0	0	4.35869	0	0	0	0
SAUSA300_RS01275	SAUSA300_0238	4.18792	4.06418	4.39832	0.296286	1.52934	0.896322	1.41592	3.2924	2.07921	0.836675	0.907581	0.324067
SAUSA300_RS01280	SAUSA300_0239	1.81254	2.12741	3.70971	0.531035	0.978943	0.845519	0.317219	2.76609	2.02532	0	1.01667	1.65951
SAUSA300_RS01285	SAUSA300_0240	1.43077	0.999197	4.86152	0	0.410525	0	1.24159	0	0.679463	0.393035	0.243625	0
SAUSA300_RS01290	SAUSA300_0241	3.88097	4.86752	9.1716	2.16966	3.36337	2.27686	2.31721	9.24665	1.50452	1.30544	0.701292	0.693438
SAUSA300_RS01295	SAUSA300_0242	7.37131	7.4295	6.93595	3.53018	5.31466	3.37247	4.35816	6.53803	6.82165	3.42677	2.18847	2.39026
SAUSA300_RS01300	SAUSA300_0243	0	1.08368	0.369079	0	0	0	0.336641	0	0	0	0	0
SAUSA300_RS01305	SAUSA300_0244	18.1144	17.166	20.0077	9.40299	8.88644	7.67527	7.20489	14.053	15.7975	7.66757	7.61748	6.50928
SAUSA300_RS01310	SAUSA300_0245	142.457	129.196	118.573	107.105	118.21	135.212	76.6795	35.5078	136.691	61.6341	44.935	105.07
SAUSA300_RS01315	SAUSA300_0246	254.159	215.118	181.906	140.491	140.212	116.377	121.738	123.649	200.841	70.6463	54.8541	138.147
SAUSA300_RS01320	SAUSA300_0247	139.479	130.894	108.861	62.681	70.5463	63.791	64.2299	45.3149	130.854	27.8185	29.1134	69.1883
SAUSA300_RS01325	SAUSA300_0248	52.6276	37.1361	22.351	58.3077	68.2324	61.0464	15.6072	18.8094	19.9292	34.2091	27.6533	27.3819
SAUSA300_RS01330	SAUSA300_0249	59.2236	43.7688	37.7588	71.2299	73.4822	87.1981	20.8436	30.0914	31.1984	59.6459	52.2346	38.995
SAUSA300_RS01335	SAUSA300_0250	186.364	158.485	138.122	261.363	283.438	315.772	86.6733	76.1241	122.685	161.92	186.159	175.995
SAUSA300_RS01340	SAUSA300_0251	318.976	270.618	216.44	329.306	351.204	339.416	130.205	86.6086	208.426	232.558	260.617	281.243
SAUSA300_RS01345	SAUSA300_0252	483.563	435.814	407.554	543.801	558.938	561.21	253.083	218.132	384.415	462.147	468.352	554.067
SAUSA300_RS01350	SAUSA300_0253	64.0914	42.7752	53.7723	22.0911	18.1561	15.8281	29.5451	35.1601	30.3312	495.973	553.538	324.755
SAUSA300_RS01355	SAUSA300_0254	128.342	119.816	104.645	59.4052	52.7324	56.1988	41.45	52.8631	118.063	194.32	228.508	108.311
SAUSA300_RS01360	SAUSA300_0255	78.0458	75.2432	54.4742	26.4959	27.8226	38.1818	22.2388	28.5344	56.0268	123.271	152.27	78.0843
SAUSA300_RS01365	SAUSA300_0256	112.833	106.918	145.901	135.737	116.858	189.162	117.363	38.8748	18.7862	144.727	170.388	76.9653
SAUSA300_RS01370	SAUSA300_0257	88.5656	109.548	142.128	393.851	337.572	555.083	309.888	80.524	48.3377	343.029	395.822	292.488
SAUSA300_RS01375	SAUSA300_0258	119.897	107.669	94.5799	68.0358	63.523	64.8279	101.289	66.7158	106.751	74.971	80.6015	81.7961
SAUSA300_RS01380	SAUSA300_0259	7.0563	9.45345	11.8511	5.33449	10.2678	6.49512	8.12274	7.6277	14.3614	2.4922	3.26125	6.61918
SAUSA300_RS01385	SAUSA300_0260	29.8972	35.474	37.8309	31.2169	33.0777	26.2287	21.4199	27.9265	40.8954	12.1332	13.6699	14.2548
SAUSA300_RS01395	SAUSA300_0261	15.1266	16.829	18.4409	5.05529	6.91427	6.10172	6.81897	10.7594	12.439	10.9369	9.63373	3.69469
SAUSA300_RS01400	#N/A	0	0.295001	0.401886	0.920462	0	0	0	0	0	0	0	0
SAUSA300_RS01405	SAUSA300_0262	26.885	33.7317	41.9213	16.9757	30.1675	19.0283	57.5987	19.3354	39.7786	22.8901	27.04	41.3789
SAUSA300_RS01410	SAUSA300_0263	42.629	48.3802	59.747	30.0684	35.0679	20.5179	87.8533	45.8147	58.5093	44.4042	49.3422	77.1856
SAUSA300_RS01415	SAUSA300_0264	21.8941	25.647	29.6493	11.6936	21.5567	11.5525	32.4859	16.6342	22.138	20.6383	20.4222	32.3604
SAUSA300_RS01420	SAUSA300_0265	21.8273	23.321	26.1226	32.4649	32.7902	35.946	35.963	9.07078	27.7049	19.3189	17.214	13.7993
SAUSA300_RS01430	SAUSA300_0266	3.42812	3.54677	4.41767	4.74284	6.41171	4.78267	2.77022	3.29397	4.3413	5.58049	3.80501	6.66971
SAUSA300_RS01435	#N/A	10.662	11.8	9.89257	14.515	9.13681	16.3467	6.2034	9.83499	4.86077	4.37377	1.93651	2.21268
SAUSA300_RS01440	SAUSA300_0268	10.0738	11.5687	13.9872	9.20462	11.0627	8.26177	6.8641	14.415	8.3978	6.13186	3.65278	3.94811
SAUSA300_RS01445	SAUSA300_0269	11.1555	13.8766	12.5665	14.8915	15.8021	9.16532	5.6812	4.34552	14.318	5.07977	3.62788	1.56425
SAUSA300_RS01450	SAUSA300_0270	35.9938	34.423	34.173	77.6149	103.697	91.02	19.8778	17.2423	27.9073	16.8348	17.7969	12.5563
SAUSA300_RS01455	SAUSA300_0271	11.6429	9.23219	9.28904	8.66071	6.42098	7.04471	6.44821	8.49944	4.02118	15.2855	15.345	6.1779
SAUSA300_RS01460	SAUSA300_0272	9.42701	8.04286	8.83625	7.82542	6.59113	8.37807	5.48056	3.74819	8.85072	17.2641	20.5169	7.16778
SAUSA300_RS01465	SAUSA300_0273	7.69637	6.24508	5.57887	2.44904	3.6314	4.83185	3.22275	6.28592	5.68548	14.5645	16.7162	5.1577
SAUSA300_RS01470	SAUSA300_0274	21.0201	13.458	18.2273	15.9812	12.0248	16.0332	6.68908	7.64486	8.08534	31.5155	43.5302	25.3532
SAUSA300_RS01475	SAUSA300_0275	5.87486	10.2912	13.4392	4.18008	2.10158	1.05884	4.91836	19.794	0.869587	1.34137	3.32581	3.56262
SAUSA300_RS01480	SAUSA300_0276	11.4562	6.5698	7.10476	3.80395	6.42806	6.05667	1.17824	7.33861	1.93439	5.03526	4.6239	9.08073
SAUSA300_RS01485	SAUSA300_0277	31.7584	48.7791	60.384	46.2856	40.8692	49.2415	30.6106	141.906	43.6817	76.0483	65.4623	44.9571
SAUSA300_RS01490	SAUSA300_0278	1564.49	1351.21	1497.17	2254.9	1898.81	2097.96	1895.96	672.216	1690.66	981.316	1222.56	889.912
SAUSA300_RS01495	SAUSA300_0279	15.2	13.1436	14.5753	8.73527	6.08593	7.28067	11.9061	7.26304	23.0237	17.8056	16.69	12.7519
SAUSA300_RS01500	SAUSA300_0280	30.2215	28.7192	38.2973	14.8898	8.98325	12.5004	30.8346	31.0236	38.8226	26.0405	27.2478	15.6514
SAUSA300_RS01505	SAUSA300_0281	5.13355	4.26113	8.48425	3.57957	10.8409	0.407102	9.77506	3.55152	19.5031	0.451262	7.55237	0.799023
SAUSA300_RS01510	SAUSA300_0282	48.8516	70.0147	83.3935	36.0221	30.2856	30.0853	58.012	247.593	41.18	18.8922	26.3739	16.2893
SAUSA300_RS01515	SAUSA300_0283	25.3087	24.8638	25.5387	14.1894	12.2275	13.3906	22.7146	22.2558	42.1409	10.1754	10.456	7.80586
SAUSA300_RS01520	SAUSA300_0284	22.7271	29.7929	23.745	15.8095	15.4464	14.348	28.5837	39.5276	51.6132	14.2303	13.8364	6.91673
SAUSA300_RS01525	SAUSA300_0285	36.2751	46.0202	67.689	20.1187	15.9987	27.6364	38.4893	36.9866	63.7918	12.8803	11.0049	9.55403
SAUSA300_RS01530	SAUSA300_0286	20.8463	19.3521	18.2456	12.5183	8.31449	10.4055	17.2285	7.67129	33.4205	6.66063	4.93422	7.19121
SAUSA300_RS01535	SAUSA300_0287	39.8557	39.8252	32.7575	23.8365	18.0089	19.9096	32.524	12.2126	34.5757	10.0001	11.756	7.0216
SAUSA300_RS01540	SAUSA300_0288	111.534	116.648	124.153	122.242	113.109	115.869	91.1137	72.2692	113.228	71.8563	71.4344	82.1902
SAUSA300_RS01545	SAUSA300_0289	109.025	105.877	97.4818	188.161	228.142	199.058	79.1579	53.5002	62.8047	93.6094	89.1088	128.06
SAUSA300_RS01550	SAUSA300_0290	6.34669	2.73652	3.56938	1.99837	2.34431	1.30165	4.77499	8.20122	2.21719	3.36665	6.45926	4.39988
SAUSA300_RS01555	SAUSA300_0291	7.09336	6.57245	5.85098	3.45173	6.36313	4.04108	5.49847	2.82033	0.309755	10.9298	9.3294	7.29696
SAUSA300_RS01560	SAUSA300_0292	45.3412	34.1878	29.233	3.97185	5.75297	7.22745	27.7936	3.94073	28.5654	89.1274	90.9388	34.5769
SAUSA300_RS01565	SAUSA300_0293	29.1819	18.9984	19.0595	8.43297	5.48677	7.30589	7.70444	15.5034	12.865	93.6788	86.0156	16.8584
SAUSA300_RS01570	SAUSA300_0294	23.3057	15.9778	16.4605	9.92114	8.45877	7.50335	9.38362	4.30649	13.2434	72.4478	65.8006	10.6576
SAUSA300_RS01575	#N/A	19.5166	18.2264	12.3604	13.278	6.00392	13.9613	8.68005	1.73996	10.3193	62.7873	72.4936	12.7223
SAUSA300_RS01580	SAUSA300_0296	29.0058	23.1504	22.6061	17.6796	17.4598	14.678	16.2942	10.5246	22.733	82.9112	75.0172	10.2606
SAUSA300_RS01585	SAUSA300_0297	5.17948	4.54146	2.93482	1.99837	2.84666	2.74794	2.38749	5.67777	1.94004	7.53489	9.83796	1.70318
SAUSA300_RS01590	SAUSA300_0298	164.236	131.558	120.963	18.1061	20.5754	32.7778	41.0904	70.6264	59.0278	130.231	154.53	78.6726
SAUSA300_RS01595	SAUSA300_0299	158.459	121.383	110.35	29.2674	34.0637	28.4337	34.1761	63.736	54.4872	152.556	159.007	88.3614
SAUSA300_RS01600	SAUSA300_0300	96.0116	79.8888	63.1345	30.0115	22.4043	24.4846	19.9525	74.0716	40.487	114.691	101.346	53.4819
SAUSA300_RS01605	SAUSA300_0301	88.243	70.1908	65.517	18.1061	24.2332	22.51	18.866	38.7584	35.1897	83.6105	80.4531	42.0492
SAUSA300_RS01610	SAUSA300_0302	86.5309	54.3218	54.5874	11.4352	18.9723	20.0279	20.0374	39.7095	43.0312	71.5347	60.8823	49.6326
SAUSA300_RS01615	SAUSA300_0303	63.6035	38.9756	42.8249	13.586	16.4932	11.3435	19.3986	96.6583	25.7815	80.1225	83.7407	45.3046
SAUSA300_RS01620	SAUSA300_0304	49.0227	49.6068	55.2064	26.1605	23.5388	31.2397	55.4395	297.407	79.3439	88.4949	132.365	77.1297
SAUSA300_RS01625	SAUSA300_0305	51.4102	141.15	209.061	802.81	690.134	820.783	197.825	247.922	352.715	357.281	416.397	333.607
SAUSA300_RS01630	SAUSA300_0306	325.52	277.558	238.255	98.4218	119.177	114.279	133.931	174.847	196.092	286.298	191.442	463.066
SAUSA300_RS01635	SAUSA300_0307	155.295	173.693	123.793	73.9158	64.4026	77.3863	87.3646	44.0712	168.932	971.034	1130.19	653.964
SAUSA300_RS01645	SAUSA300_0308	34.3109	37.1701	43.662	107.812	113.882	128.038	121.736	28.7673	42.9692	150.804	154.004	57.5091
SAUSA300_RS01650	SAUSA300_0309	40.7722	48.5773	60.5763	113.082	109.637	134.819	131.379	35.0045	52.5652	173.381	172.034	54.9841
SAUSA300_RS01655	SAUSA300_0310	200.173	186.044	137.371	313.786	276.796	305.788	49.1026	62.3014	94.9687	90.8493	82.132	40.0742
SAUSA300_RS01660	SAUSA300_0311	2.6755	2.98956	5.62424	0.777333	0.716492	1.50289	2.83031	6.94118	4.9129	0.881957	2.5512	0.780815
SAUSA300_RS01665	SAUSA300_0312	5.72424	9.18047	15.5013	3.49656	6.44577	3.10481	5.73055	7.47204	3.07744	2.37352	2.28042	0.945597
SAUSA300_RS01670	SAUSA300_0313	2.04333	3.13122	5.10997	2.13719	2.90797	3.24081	2.59387	7.77496	0.310516	0.987898	2.33808	1.11314
SAUSA300_RS01675	SAUSA300_0314	3.12474	5.71529	12.5638	3.72868	4.70697	3.29107	5.74596	10.9778	2.22587	1.78827	3.94615	5.44618
SAUSA300_RS01680	SAUSA300_0315	6.50599	5.14747	5.35164	2.95863	3.50622	4.71075	8.35992	11.2525	3.86878	4.1028	8.16889	11.2271
SAUSA300_RS01685	SAUSA300_0316	6.95444	8.51083	14.115	7.07184	6.65136	6.0895	9.19605	5.51291	5.94471	5.09439	8.99969	7.10351
SAUSA300_RS01690	SAUSA300_0317	30.8982	27.097	22.1489	34.2846	38.0358	30.8757	17.9164	22.0873	28.1633	24.9158	20.1114	26.3004
SAUSA300_RS01695	SAUSA300_0318	15.5139	15.18	17.2739	19.5031	19.3462	15.6743	13.9064	12.2551	12.468	12.7851	11.2778	14.3663
SAUSA300_RS01700	SAUSA300_0319	7.63282	7.45585	13.6669	4.25556	5.22997	3.38787	4.63227	9.85183	3.17393	2.42013	1.65531	1.18212
SAUSA300_RS01705	SAUSA300_0320	2156.52	2559.4	2574.46	316.92	227.857	323.453	3023.98	2673.99	5024.75	250.999	264.213	233.969
SAUSA300_RS01710	SAUSA300_0321	105.521	105.768	85.9686	48.9245	60.3114	54.3613	43.6292	130.287	98.6772	36.1549	43.1799	26.7325
SAUSA300_RS01715	SAUSA300_0322	156.223	155.65	141.469	45.6664	39.5151	48.556	66.9301	116.508	132.225	14.895	20.5047	22.0051
SAUSA300_RS01720	#N/A	187.252	169.578	156.346	16.0338	16.0105	2.12743	89.3945	97.4378	154.917	9.43283	5.11612	12.5266
SAUSA300_RS01725	SAUSA300_0324	51.5415	53.3387	53.1175	53.6982	48.6951	56.8675	35.8553	26.2696	67.5414	17.0723	10.8537	12.1109
SAUSA300_RS01730	SAUSA300_0325	154.489	161.334	186.388	141.055	159.25	139.031	136.422	79.0454	146.305	39.8452	41.436	41.398
SAUSA300_RS01735	SAUSA300_0326	37.2523	34.4058	34.2732	27.769	34.461	36.0628	27.9866	3.771	40.47	11.3627	9.58897	10.5444
SAUSA300_RS01740	SAUSA300_0327	70.0686	67.2181	72.1098	67.3252	58.056	55.6915	62.4731	39.2697	58.7768	18.6823	16.3994	20.9572
SAUSA300_RS01745	SAUSA300_0328	71.7987	67.8546	88.515	71.0591	62.6983	69.0449	80.2519	42.6027	50.9597	21.7598	19.8001	22.0165
SAUSA300_RS01750	SAUSA300_0329	131.992	139.66	151.818	162.655	171.916	185.703	367.529	53.8336	128.228	62.3098	47.6329	44.3773
SAUSA300_RS01755	SAUSA300_0330	21.1891	23.6231	31.2558	16.3285	24.1487	20.1964	64.1447	26.2686	22.0954	18.9681	20.9919	10.955
SAUSA300_RS01760	SAUSA300_0331	9.2793	15.0916	17.5138	13.0802	12.8602	14.2314	30.5599	13.6266	6.65158	6.54093	6.91638	12.9442
SAUSA300_RS01765	SAUSA300_0332	4.72009	7.3551	3.91024	7.55649	4.64337	5.57014	15.9381	3.88748	3.41568	4.69252	5.51119	2.84247
SAUSA300_RS01770	SAUSA300_0333	6.04594	6.80041	7.12854	6.41641	8.95913	5.61388	8.526	3.75034	5.6212	4.87737	4.69127	7.09746
SAUSA300_RS01775	SAUSA300_0334	17.4643	12.9906	14.8554	4.43794	14.7261	16.9587	8.01206	3.08222	9.02715	11.4878	12.7851	12.0196
SAUSA300_RS01780	SAUSA300_0335	8.13236	10.1912	9.60258	6.78128	5.32138	6.56586	3.8319	1.90934	4.19403	5.98422	9.07287	8.51967
SAUSA300_RS01785	SAUSA300_0336	21.0455	14.9006	10.7033	7.04435	4.41523	8.29989	7.4061	13.6987	10.3167	7.95695	15.1047	15.6299
SAUSA300_RS01790	SAUSA300_0337	30.8054	35.1364	42.1181	14.0812	15.0861	13.9035	56.9146	53.3434	21.2028	12.0227	15.0547	40.7899
SAUSA300_RS01795	SAUSA300_0338	20.5621	22.0392	24.5814	24.3967	29.777	27.5327	24.9833	16.7577	24.9488	12.3024	13.125	13.3002
SAUSA300_RS01800	SAUSA300_0339	35.3797	34.4626	40.3078	30.539	42.6006	44.8985	36.3458	29.2549	43.0192	16.8305	15.1047	17.2772
SAUSA300_RS01805	SAUSA300_0340	15.4007	20.5798	20.6684	19.505	31.3107	31.405	23.8267	10.6546	23.7381	12.1841	13.4264	12.3278
SAUSA300_RS01810	SAUSA300_0341	37.624	45.9029	34.8624	25.9504	23.5743	33.8691	23.8488	26.8611	41.6826	23.5608	25.7281	18.422
SAUSA300_RS01815	#N/A	8.73637	16.2251	18.9982	3.76552	4.62773	8.32708	5.99833	11.6232	5.74455	4.06136	4.57719	2.94186
SAUSA300_RS01820	SAUSA300_0343	61.0475	59.373	46.3052	41.4208	52.4434	46.7451	26.7371	52.1606	73.9532	8.03346	7.96734	6.93438
SAUSA300_RS01825	SAUSA300_0344	5.13571	7.68556	9.13761	2.76138	3.0811	3.23967	3.47272	4.03752	5.98642	2.18031	2.22596	1.13545
SAUSA300_RS01830	SAUSA300_0345	22.2716	20.6897	20.1139	7.57697	5.68026	6.7559	6.71886	8.77053	25.1219	3.29862	3.48146	2.20998
SAUSA300_RS01835	SAUSA300_0346	22.342	22.4351	21.7588	5.5131	7.08748	6.1215	7.39549	20.1523	20.8051	3.45678	5.15836	5.04392
SAUSA300_RS01840	SAUSA300_0347	96.1001	61.0425	42.5071	24.6046	32.7946	29.7341	19.6676	18.4406	56.979	27.0237	17.8158	21.7119
SAUSA300_RS01845	SAUSA300_0348	83.6071	85.1373	59.0772	35.898	85.0114	54.519	32.9908	26.8495	107.844	42.4006	32.3241	50.0508
SAUSA300_RS01850	SAUSA300_0349	71.6486	53.2023	28.7966	36.3228	45.8146	32.9752	17.3836	11.0644	68.0508	38.5204	17.6028	32.3604
SAUSA300_RS01855	SAUSA300_0350	21.5247	24.7931	25.5316	17.0556	15.1592	23.2766	11.6438	23.2677	10.2219	16.6635	15.3269	19.0355
SAUSA300_RS01860	SAUSA300_0351	35.2222	32.2394	27.5072	23.1469	26.9497	23.1381	18.8519	24.1742	18.3198	11.8257	20.3724	21.8909
SAUSA300_RS01865	SAUSA300_0352	49.7206	51.9192	48.0761	49.0858	37.4995	46.3531	32.6386	27.6412	33.2816	21.5931	30.8814	30.8633
SAUSA300_RS01870	SAUSA300_0353	119.597	130.285	111.954	95.6623	103.083	86.5207	62.2898	46.5757	69.2081	50.3028	65.7056	71.9634
SAUSA300_RS01875	SAUSA300_0354	51.4382	30.4132	24.4002	14.2452	11.0092	16.5749	12.8734	12.1767	12.872	8.99301	10.1897	11.8141
SAUSA300_RS01885	SAUSA300_0355	69.9925	73.8214	82.4376	453.316	499.134	430.436	168.931	66.8074	55.4917	170.886	194.196	198.926
SAUSA300_RS01890	SAUSA300_0356	114.11	158.93	110.599	47.3616	40.1562	37.7047	110.473	116.903	253.012	61.0175	95.1418	31.329
SAUSA300_RS01895	SAUSA300_0357	52.3606	76.7559	58.8305	7.91622	9.40339	7.81109	60.1872	91.5677	206.069	6.88737	14.4237	9.62538
SAUSA300_RS01900	SAUSA300_0358	34.8637	43.7601	37.4657	4.04763	7.08857	4.94091	30.5192	63.0164	111.251	3.69094	3.13657	4.84879
SAUSA300_RS01905	SAUSA300_0359	22.134	30.1862	24.2066	2.56873	1.28249	2.64143	19.1381	26.017	62.3736	1.3223	1.52218	3.09389
SAUSA300_RS01910	SAUSA300_0360	16.9943	20.0208	17.102	0.675339	3.1124	1.3441	8.74078	19.9339	34.5141	2.18519	2.03175	2.1984
SAUSA300_RS01915	SAUSA300_0361	46.3003	48.581	44.5708	72.8535	79.3361	79.9825	22.9298	18.3621	47.7286	18.9242	23.9426	23.0654
SAUSA300_RS01920	SAUSA300_0362	51.9914	48.5397	41.4598	63.2582	88.954	74.8111	30.9149	27.8867	46.4253	48.239	50.1693	53.3837
SAUSA300_RS01925	SAUSA300_0363	49.6535	27.9167	42.0207	59.0855	82.5336	62.5559	41.4811	8.46098	58.5437	57.516	63.3066	51.8719
SAUSA300_RS01930	SAUSA300_0364	310.023	281.206	259.019	362.941	322.538	332.545	182.035	220.078	203.555	283.929	295.719	289.21
SAUSA300_RS01935	SAUSA300_0365	18.4519	19.9126	16.1068	10.3552	9.5447	12.8809	15.4644	4.4949	23.6963	8.56693	18.7629	18.7084
SAUSA300_RS01940	SAUSA300_0366	3095.87	3324.13	4221.26	3267.64	3461.16	3301.85	6020.66	1678.1	2984.61	5618.71	5744.15	6419.79
SAUSA300_RS01945	SAUSA300_0367	4464.4	4322.29	5058.7	3349.66	3024.99	3271.81	6522.66	2504.3	2661.88	5637.31	6548.71	6743.68
SAUSA300_RS01950	SAUSA300_0368	1395.3	1459.76	1616.47	1338.76	1248.12	1412.24	2503.64	504.316	1086.71	2570.84	2537.6	2728.26
SAUSA300_RS01955	SAUSA300_0369	5.20768	6.74356	7.28016	2.77903	2.31756	3.47662	4.69039	10.1099	6.46032	0.467121	1.15819	0.723716
SAUSA300_RS01970	SAUSA300_0370	25.1937	21.9949	21.1876	8.73085	11.6034	8.24381	9.37974	38.7795	19.2048	4.47944	6.55279	3.96574
SAUSA300_RS01975	SAUSA300_0371	6.22036	7.55491	6.91047	4.04105	8.38071	4.82564	2.14574	1.1694	6.16488	3.86324	3.68408	0.526186
SAUSA300_RS01980	SAUSA300_0372	405.977	724.985	871.766	1510.67	1485.37	1808.8	1323.69	466.905	681.857	214.72	120.759	91.1514
SAUSA300_RS01985	SAUSA300_0373	190.142	218.887	199.139	251.819	298.489	255.558	110.782	165.085	177.363	24.922	21.1123	26.4767
SAUSA300_RS01990	SAUSA300_0374	1760.69	2110.89	2273.31	1981.29	1854.85	2109.63	3433.6	4361.33	1629.4	1126.16	504.121	570.545
SAUSA300_RS01995	#N/A	13.5438	14.9818	13.4345	4.7338	2.18165	1.8843	15.7885	26.7125	5.41629	3.13305	1.29469	0.462292
SAUSA300_RS02000	SAUSA300_0375	68.0741	51.3211	49.2206	27.5427	37.3916	42.3239	50.0814	77.1083	37.458	26.3779	35.3871	27.3562
SAUSA300_RS02005	SAUSA300_0376	124.485	105.889	101.303	51.4524	77.2524	64.1471	86.0854	139.342	80.4685	82.8137	94.1686	59.4117
SAUSA300_RS02010	SAUSA300_0377	118.737	97.181	81.6847	113.362	119.834	111.074	59.5098	108.738	126.078	89.5442	97.2413	100.952
SAUSA300_RS02015	SAUSA300_0378	16.4274	14.7501	12.9496	21.4774	14.1403	9.77044	12.8298	31.9637	14.8224	10.379	17.6222	12.7844
SAUSA300_RS02020	SAUSA300_0379	1169.95	1244.75	1079.15	1451.6	1187.23	1449.35	634.132	1076.51	1135.93	786.089	855.44	729.32
SAUSA300_RS02025	SAUSA300_0380	763.266	847.787	698.361	1555.68	1287.43	1513.22	605.989	794.887	1398.16	878.408	863.355	688.596
SAUSA300_RS02030	SAUSA300_0381	138.87	138.598	127.312	269.728	240.284	252.81	100.216	134.704	164.996	74.7	72.0173	58.0433
SAUSA300_RS02035	SAUSA300_0382	435.037	427.984	357.127	50.4564	43.786	58.6859	225.984	283.635	449.018	167.367	189.772	129.442
SAUSA300_RS02040	#N/A	181.981	106.2	85.1052	4.87303	3.36872	0	109.646	266.521	120.804	24.7265	27.3218	22.8427
SAUSA300_RS02045	SAUSA300_0383	331.507	329.005	286.013	310.201	330.085	309.388	239.882	167.283	455.404	385.918	428.212	297.128
SAUSA300_RS02050	SAUSA300_0384	77.5942	67.3363	62.4377	66.723	61.3279	68.3378	67.8476	55.9727	120.376	67.9772	87.4503	68.8208
SAUSA300_RS02055	SAUSA300_0385	68.9768	87.2639	99.0678	162.028	187.245	207.308	275.692	76.1489	87.8155	116.376	95.1266	105.647
SAUSA300_RS02060	SAUSA300_0386	2221.03	1995.04	1569.82	45.7131	43.7177	57.0659	552.81	831.719	2125.54	23.6737	11.7394	24.8152
SAUSA300_RS02065	SAUSA300_0387	1239.82	1202.79	871.921	30.8453	32.4926	39.1337	351.902	594.729	1420.66	13.1346	11.0875	14.0764
SAUSA300_RS02070	SAUSA300_0388	2736.51	2402.32	1978.39	313.493	341.657	332.652	815.393	1037.45	3291.7	196.365	189.875	128.648
SAUSA300_RS02075	SAUSA300_0389	2093.16	2025.3	1549.91	246.993	267.177	276.44	618.193	724.221	2247.67	203.597	199.33	138.193
SAUSA300_RS02080	SAUSA300_0390	20.3495	18.7631	13.1343	2.77681	2.77276	3.31594	8.57024	20.8925	12.3556	4.69666	5.44277	1.08471
SAUSA300_RS02085	SAUSA300_0391	2.61877	3.95427	5.61785	0.176259	2.27448	0.841921	2.45676	7.95692	4.03341	0.933249	2.2175	1.37704
SAUSA300_RS02090	no map found	6.03164	5.25167	8.54559	1.36552	2.09774	0.362365	4.89424	3.16125	2.08319	1.20502	0.746938	0
SAUSA300_RS02095	SAUSA300_0392	96.8611	99.4327	123.757	17.0556	37.4302	26.5095	67.5988	265.111	60.712	22.218	19.1031	29.8224
SAUSA300_RS02100	SAUSA300_0393	34.2357	31.8601	34.0598	48.6694	44.5419	41.4938	20.0694	53.9388	20.0102	24.3682	28.5102	32.3604
SAUSA300_RS02105	SAUSA300_0394	15.2761	12.2394	13.0185	23.9418	17.4648	22.1004	6.96083	14.2817	17.9262	20.8685	16.1492	12.3934
SAUSA300_RS02110	SAUSA300_0395	4.17649	4.85387	6.13451	8.21117	10.2595	8.57065	8.93804	9.50463	7.23762	2.73739	3.79282	2.28091
SAUSA300_RS02115	SAUSA300_0396	3.44125	5.77922	5.14483	3.39222	3.45584	1.98988	2.06193	6.19986	2.45134	3.46616	3.61342	2.23175
SAUSA300_RS02120	SAUSA300_0397	58.615	100.559	129.309	40.0127	22.0637	37.0855	66.8695	719.591	27.9253	24.1265	31.1295	29.0602
SAUSA300_RS02125	#N/A	0	0.865764	1.96574	0	0.829974	0	1.07579	9.38066	0	0	0	0
SAUSA300_RS02130	SAUSA300_0398	45.7534	75.569	93.7018	32.7077	21.2516	24.5447	50.3938	415.683	26.9938	19.7548	22.8038	16.0231
SAUSA300_RS02135	SAUSA300_0399	0.990885	1.69469	3.15523	0.528776	1.62463	1.54352	0.491353	1.83621	0.268894	0.777707	1.06055	0.963928
SAUSA300_RS02145	SAUSA300_0400	3.36956	3.89096	4.13145	4.82052	4.77235	5.11685	2.20413	5.57987	0.544742	1.10287	2.73448	1.67382
SAUSA300_RS02150	SAUSA300_0401	2.22247	3.60486	5.06688	7.32005	6.58255	5.11685	3.34174	2.47994	1.08948	3.62371	2.05086	3.20815
SAUSA300_RS02155	SAUSA300_0402	3.14094	1.93713	3.25993	1.2444	1.63857	2.83049	2.61944	3.08662	0.542404	0.627506	1.06965	0.833316
SAUSA300_RS02160	SAUSA300_0403	2.8554	2.84872	2.63899	2.31103	1.147	1.41525	1.06194	0.617325	1.35601	1.09814	0.875167	1.52775
SAUSA300_RS02165	SAUSA300_0404	2.84507	2.9112	3.6487	1.45336	5.86078	2.45868	3.61742	4.41604	2.77149	2.24444	2.08684	2.12898
SAUSA300_RS02170	#N/A	28.3734	16.3986	45.744	20.7104	4.49162	14.5479	22.3173	71.9184	29.7365	19.3512	15.3269	21.8909
SAUSA300_RS02175	SAUSA300_0405	32.304	35.6559	32.1973	27.4542	27.4387	30.3067	23.297	22.1714	42.3702	31.904	28.4633	23.8806
SAUSA300_RS02180	SAUSA300_0406	72.3358	81.2604	74.4433	41.4208	38.9348	46.0347	38.4621	32.7549	59.2797	36.6427	36.3972	30.1977
SAUSA300_RS02185	SAUSA300_0407	10.8186	10.6318	10.8029	7.14783	9.46023	6.12814	9.78047	10.8196	4.75323	48.1972	83.5105	46.1064
SAUSA300_RS02190	SAUSA300_0408	37.0681	36.2887	39.6932	28.9863	22.3152	26.2228	31.2855	42.3217	19.2208	167.428	246.886	180.138
SAUSA300_RS02195	SAUSA300_0409	340.89	536.673	395.409	151.608	240.193	203.934	579.261	735.941	1333.13	12.7755	32.9958	19.1649
SAUSA300_RS02200	SAUSA300_0410	1.67616	3.08722	2.52347	5.29801	4.58737	6.13493	1.85414	7.80509	0.734768	4.67529	8.51837	1.88142
SAUSA300_RS02205	SAUSA300_0411	5.9803	4.87249	9.34723	11.3248	17.874	13.0913	6.23984	5.38714	2.84	15.1959	18.8385	6.66601
SAUSA300_RS02210	#N/A	4.38461	7.09755	8.05761	9.84256	6.66239	5.99921	4.5934	3.73833	2.58078	8.00711	11.609	6.84856
SAUSA300_RS02215	SAUSA300_0413	1.99343	4.72333	5.14775	4.34375	6.29164	0.864519	2.78013	1.07743	2.84	1.0952	2.54574	3.1512
SAUSA300_RS02220	SAUSA300_0414	4.27143	2.94427	5.20731	4.3516	4.011	3.59263	2.82412	6.71611	3.93401	6.68465	4.408	3.02199
SAUSA300_RS02225	SAUSA300_0415	4.5992	6.13468	6.71332	4.70691	5.92928	10.1174	5.12358	4.90352	6.22326	7.7535	7.03744	6.25145
SAUSA300_RS02230	SAUSA300_0416	4.62376	4.5617	8.09978	6.2371	10.3186	4.83806	4.0124	3.88748	8.05124	4.23385	6.7359	3.62337
SAUSA300_RS02235	SAUSA300_0417	13.8708	18.0266	32.7663	30.416	31.8391	32.7319	20.6345	23.8843	13.9904	14.5669	13.5441	14.6876
SAUSA300_RS02240	SAUSA300_0418	12.0619	10.8936	13.3911	22.7656	23.0239	22.403	13.7882	12.0779	10.1297	12.6956	12.8852	9.26348
SAUSA300_RS02245	SAUSA300_0419	57.7542	58.1947	61.4618	195.182	171.452	196.391	95.6856	52.0148	53.3967	96.7083	102.751	77.3784
SAUSA300_RS02250	SAUSA300_0420	73.6645	68.0833	77.4015	175.314	135.134	182.071	80.8759	64.6129	59.7666	92.1644	105.256	75.2398
SAUSA300_RS02255	SAUSA300_0421	122.897	114.067	134.297	304.136	293.765	341.355	149.681	131.85	105.317	195.622	198.46	148.618
SAUSA300_RS02260	SAUSA300_0422	93.9352	88.6268	93.5245	152.665	151.624	177.438	106.985	186.303	93.2805	109.657	126.232	92.1502
SAUSA300_RS02265	no map found	131.15	178.984	208.495	74.2717	52.2216	49.6524	122.483	337.272	219.349	55.4586	54.1687	42.7753
SAUSA300_RS02270	SAUSA300_0424	474.924	719.832	768.899	6.81738	4.76045	5.75627	742.006	1194.81	1034.52	9.84449	10.2268	9.03832
SAUSA300_RS02280	SAUSA300_0425	70.2942	69.0303	84.8344	533.784	559.416	573.503	60.2166	22.3746	45.3181	6.35049	4.21102	4.96847
SAUSA300_RS02285	SAUSA300_0426	167.636	144.922	172.989	1116.52	1164.92	1123.53	96.1928	43.6932	105.574	17.4656	14.393	20.4136
SAUSA300_RS02290	SAUSA300_0427	196.019	162.373	160.073	646.643	673.335	693.297	115.468	129.572	109.669	101.5	93.0627	119.011
SAUSA300_RS02300	SAUSA300_0429	177.933	141.896	127.88	163.474	192.93	174.842	81.9639	37.0779	133.12	80.2525	74.0132	83.418
SAUSA300_RS02305	SAUSA300_0430	220.774	182.491	147.189	155.201	171.415	163.934	83.487	70.4506	103.941	69.9714	61.6828	81.2313
SAUSA300_RS02310	SAUSA300_0431	102.86	131.353	176.089	54.501	38.1788	30.3719	56.4317	261.177	48.224	65.4093	94.2059	44.2827
SAUSA300_RS02315	SAUSA300_0432	38.8967	22.6212	19.058	23.125	26.6224	24.103	5.84367	11.2876	10.7678	116.131	108.358	137.278
SAUSA300_RS02320	SAUSA300_0433	7.68922	12.7528	13.5192	13.309	6.8847	12.5414	8.49108	7.54553	13.8811	27.2045	40.4114	20.5834
SAUSA300_RS02325	SAUSA300_0434	11.1321	9.65142	10.3952	13.9156	17.2356	15.8385	8.87548	6.04039	6.13656	49.7916	51.4394	22.7627
SAUSA300_RS02330	SAUSA300_0435	49.6063	62.6101	46.7985	3.87563	4.57699	6.55648	33.2802	103.882	123.239	8.55023	10.4673	7.19121
SAUSA300_RS02335	SAUSA300_0436	37.4236	45.4369	28.9358	3.01242	3.29726	3.5973	22.5687	39.2282	83.8704	1.66147	3.19259	3.38314
SAUSA300_RS02340	SAUSA300_0437	111.99	105.208	80.7704	7.51765	13.1792	8.68387	79.4245	112.101	269.401	11.7071	12.0945	17.5046
SAUSA300_RS02345	SAUSA300_0438	440.792	397.697	321.532	538.841	435.808	611.961	216.361	115.499	530.23	632.299	478.031	709.321
SAUSA300_RS02350	SAUSA300_0439	65.0524	50.8877	37.5763	27.6138	36.0577	37.7383	21.8106	81.5075	33.7013	62.1388	44.0555	48.5406
SAUSA300_RS02355	SAUSA300_0440	88.2038	70.1969	51.3774	30.7518	30.6587	24.9812	40.3638	61.0216	68.9346	39.5983	39.4783	54.4244
SAUSA300_RS02360	SAUSA300_0441	113.041	109.232	75.9117	47.0458	54.4401	59.8439	60.6868	127.855	102.196	58.4384	43.3562	54.9328
SAUSA300_RS02365	SAUSA300_0442	148.165	146.839	114.191	143.941	182.264	184.206	52.4567	186.271	112.096	46.7757	35.8521	90.386
SAUSA300_RS02370	SAUSA300_0443	71.6143	55.6271	46.1576	70.9594	111.977	81.6866	24.1019	67.8693	52.0089	25.0868	16.765	37.4791
SAUSA300_RS02375	SAUSA300_0444	9.02113	13.8151	14.3453	4.91433	6.72982	5.58902	5.25617	15.115	20.7777	2.47812	4.0706	3.72968
SAUSA300_RS02380	SAUSA300_0445	162.346	151.743	113.44	6.24073	7.96664	5.42992	106.318	142.302	446.206	11.5018	6.73672	28.1104
SAUSA300_RS02385	SAUSA300_0446	366.465	314.874	233.25	17.4001	13.8476	16.0822	156.875	370.792	523.778	18.0514	16.1571	51.3258
SAUSA300_RS02390	#N/A	339.093	394.826	259.022	102.884	105.915	131.901	151.119	459.35	293.528	102.582	89.8976	108.564
SAUSA300_RS02395	SAUSA300_0448	303.966	261.764	372.943	404.027	487.02	479.596	233.604	173.45	116.822	1045.81	966.497	1722.44
SAUSA300_RS02400	SAUSA300_0449	55.3714	48.2707	63.1151	83.2202	91.0149	83.9753	112.151	51.2763	54.8725	132.51	149.28	379.51
SAUSA300_RS02405	SAUSA300_0450	77.1402	65.1734	68.6182	94.9439	110.766	94.9904	109.698	42.0264	54.8687	124.548	130.535	279.658
SAUSA300_RS02410	#N/A	264.656	216.696	279.783	79.1868	62.8827	96.986	215.896	173.45	53.8974	158.035	229.903	219.861
SAUSA300_RS02415	SAUSA300_0451	40.964	37.246	32.5527	19.1719	27.4887	35.4248	37.6095	13.1508	36.8308	33.2103	24.7286	36.7984
SAUSA300_RS02420	SAUSA300_0452	275.527	254.876	241.749	211.495	231.299	231.001	183.839	111.054	248.183	255.284	269.403	238.186
SAUSA300_RS02425	SAUSA300_0453	1680.84	1765.83	1570.65	1685.75	1738.22	1653.12	840.799	507.499	1253.67	1556.23	1507.77	1563.37
SAUSA300_RS02430	SAUSA300_0454	1023.37	948.799	834.72	705.61	743.815	673.092	455.157	602.813	684.612	716.167	699.069	726.727
SAUSA300_RS02435	#N/A	157.759	158.898	224.143	37.6552	53.2189	38.9707	103.471	374.847	93.8276	167.254	140.749	128.461
SAUSA300_RS02440	#N/A	0.0964526	0.0256605	0.139831	0.320264	0.221398	0	0	1.11214	0.122146	0	0	0
SAUSA300_RS02445	#N/A	0.0853543	0.0681238	0.0928063	0	0.0783691	0.0676878	0.0846497	0.147626	0.778255	0.0750302	0.023254	0.332129
SAUSA300_RS02450	#N/A	0	0	0	0	0	0	0	0	0	0	0	0
SAUSA300_RS02455	SAUSA300_0458	24.9864	21.8175	17.9632	18.3886	22.2567	17.227	13.0188	13.8677	12.6097	11.6377	12.5478	11.6091
SAUSA300_RS02460	SAUSA300_0459	35.9299	36.7319	24.8447	35.9918	33.9161	39.8584	21.4601	23.0418	32.5153	21.1151	27.1665	18.8507
SAUSA300_RS02465	SAUSA300_0460	1218.27	1166.03	1128	853.268	838.545	777.616	639.422	940.169	855.363	852.664	879.508	678.686
SAUSA300_RS02475	SAUSA300_0461	205.675	185.292	161.944	85.6565	105.517	107.143	119.311	77.737	205.316	181.815	182.797	135.202
SAUSA300_RS02480	SAUSA300_0462	303.733	270.058	243.066	108.343	116.388	110.738	159.415	287.673	246.158	305.375	286.004	230.749
SAUSA300_RS02485	SAUSA300_0463	219.38	197.524	151.85	59.2745	71.0915	64.5291	93.8532	76.8782	121.477	152.196	170.71	109.356
SAUSA300_RS02490	SAUSA300_0464	106.051	94.8453	99.9898	32.8628	24.6111	46.8739	63.5278	37.4451	77.5514	113.282	110.383	90.6627
SAUSA300_RS02495	SAUSA300_0465	104.606	97.4037	94.7821	25.9504	40.0187	31.3861	60.8144	67.5859	50.2475	98.2066	97.7259	75.2477
SAUSA300_RS02500	SAUSA300_0466	52.6306	42.575	38.4949	30.0301	24.5435	21.3161	28.9848	48.288	39.0424	50.912	57.2092	39.0637
SAUSA300_RS02510	SAUSA300_0467	366.476	337.545	274.571	287.05	286.863	280.841	173.904	132.907	300.777	194.093	204.224	167.163
SAUSA300_RS02515	SAUSA300_0468	682.392	668.744	568.621	463.977	469.54	455.902	290.076	299.381	484.212	293.693	305.959	295.007
SAUSA300_RS02520	SAUSA300_0469	469.433	440.376	362.909	224.69	253.388	249.433	203.106	368.833	332.542	224.214	229.736	202.117
SAUSA300_RS02525	SAUSA300_0470	158.011	119.609	110.39	61.8532	76.3576	75.6881	71.9045	34.2698	127.016	79.3601	93.4416	61.7889
SAUSA300_RS02530	SAUSA300_0471	2207.99	2052.5	1872.4	888.193	927.137	1005.74	2080.11	1490.67	1950.99	1282.65	1388.52	1077.46
SAUSA300_RS02535	SAUSA300_0472	854.557	838.533	824.426	209.153	206.543	216.145	703.357	943.325	1172.7	531.105	489.73	595.752
SAUSA300_RS02540	SAUSA300_0473	678.131	661.146	610.808	196.56	198.113	201.569	539.37	929.97	955.433	404.866	341.422	505.999
SAUSA300_RS02545	SAUSA300_0474	703.158	711.208	813.961	526.076	666.175	755.574	1361.07	534.574	820.475	481.511	353.415	391.383
SAUSA300_RS02550	SAUSA300_0475	1003.4	1238.92	1295.13	915.358	995.673	1152.83	2197.16	506.989	1841.9	911.996	623.631	663.229
SAUSA300_RS02555	#N/A	1.89008	3.01706	3.69917	0	0	0	14.246	3.26902	2.87227	0	3.60454	0
SAUSA300_RS02560	SAUSA300_0477	390.629	417.472	420.042	706.541	715.747	673.762	523.062	164.248	482.402	354.176	370.703	322.671
SAUSA300_RS02565	SAUSA300_0478	583.281	578.537	611.29	944.96	864.833	921.668	610.638	223.796	599.128	755.451	826.422	564.699
SAUSA300_RS02575	SAUSA300_0479	1875.6	2017.38	2345.14	1718.2	1860.25	1636.51	2984.91	1882.41	1179.45	2216.44	2334.83	2305.16
SAUSA300_RS02580	SAUSA300_0480	100.928	93.6204	72.3394	102.359	103.343	97.0266	38.8635	19.5799	73.1152	70.2339	62.0402	49.4725
SAUSA300_RS02585	SAUSA300_0481	172.772	164.093	139.543	112.534	120.513	105.78	69.3823	75.9172	160.597	83.6418	87.2561	71.1985
SAUSA300_RS02590	SAUSA300_0482	80.7127	81.3977	71.5222	48.0123	46.1296	54.6132	37.8519	36.4537	62.0727	37.6294	40.1062	30.0717
SAUSA300_RS02595	SAUSA300_0483	435.376	424.835	396.913	306.285	300.25	284.763	204.908	213.587	349.609	226.569	178.183	218.799
SAUSA300_RS02600	SAUSA300_0484	481.214	470.208	475.755	417.032	407.819	393.08	253.43	233.735	383.449	333.124	198.765	282.418
SAUSA300_RS02605	SAUSA300_0485	285.295	306.948	251.117	169.794	185.648	190.048	136.245	77.9573	259.996	130.305	117.091	145.004
SAUSA300_RS02610	SAUSA300_0486	933.79	818.1	687.899	750.52	739.643	698.878	434.051	406.822	696.977	827.881	676.67	607.603
SAUSA300_RS02615	SAUSA300_0487	69.1489	64.4393	62.5016	78.0475	74.9436	81.1404	47.2716	69.9206	61.1422	72.1737	69.5448	61.8743
SAUSA300_RS02620	SAUSA300_0488	62.6499	59.664	46.8197	81.2307	84.2054	87.7507	47.7451	40.7537	63.19	68.0278	81.6915	72.6312
SAUSA300_RS02625	SAUSA300_0489	1789.97	1615.24	1419.66	1995.2	1845.76	1892.67	798.468	1042.71	1129.45	1086.46	998.276	1059.64
SAUSA300_RS02630	SAUSA300_0490	269.178	214.884	165.347	261.204	243.098	251.688	87.0778	70.4506	170.871	377.458	353.112	166.095
SAUSA300_RS02635	SAUSA300_0491	2216.32	2098.53	1835.87	1446.26	1446.99	1340.85	1062.92	1193.71	1551.51	1578.33	1679.47	1973.78
SAUSA300_RS02640	SAUSA300_0492	95.6381	77.8671	77.5354	80.8323	74.6481	79.4851	79.0303	48.8401	128.738	181.534	197.573	69.0678
SAUSA300_RS02645	SAUSA300_0493	89.0259	82.4794	65.0758	67.5634	78.5482	78.9243	62.331	49.5176	87.5337	135.423	137.614	69.2301
SAUSA300_RS02650	SAUSA300_0494	347.509	292.803	239.198	248.264	224.03	227.508	176.262	286.769	221.364	323.683	330.024	205.763
SAUSA300_RS02655	#N/A	821.978	504.452	570.548	563.857	607.166	590.363	410.257	241.274	434.177	406.791	595.663	571.005
SAUSA300_RS02660	SAUSA300_0496	607.563	503.06	464.846	515.672	486.395	493.964	354.518	394.681	375.955	482.327	509.008	480.774
SAUSA300_RS02665	#N/A	10.8474	8.65764	10.8509	9.72488	3.98387	6.02156	13.3398	11.2568	1.64844	31.4667	17.7317	23.6372
SAUSA300_RS02670	#N/A	97.17	105.851	90.6622	40.8758	78.367	104.132	95.0657	85.1665	92.2907	124.085	120.739	75.3657
SAUSA300_RS02675	#N/A	10.6419	9.08383	12.5848	25.8613	29.7411	17.5925	9.85261	122.057	20.6426	19.5715	8.27744	22.0184
SAUSA300_RS02680	#N/A	87.4837	71.375	93.0078	58.0967	37.1871	62.9527	89.3323	84.0604	61.5487	51.2681	97.9847	55.475
SAUSA300_RS02685	#N/A	25.9648	24.9878	37.9763	37.1554	39.1453	27.4135	37.229	74.1081	265.32	81.6329	42.0664	77.851
SAUSA300_RS02690	#N/A	0	0	0	0	0	0	0	0	0	0	0	0
SAUSA300_RS02695	SAUSA300_0503	1.7679	2.36129	1.96148	0.628949	0.662539	0.786828	0.679854	2.49608	0.685358	0.475734	0.44233	0.491373
SAUSA300_RS02700	SAUSA300_0504	489.092	419.689	319.295	754.53	691.733	646.025	214.608	246.369	371.028	1180.91	1329.73	652.237
SAUSA300_RS02705	SAUSA300_0505	220.495	177.19	146.516	375.445	386.484	336.629	117.144	140.76	195.653	692.538	748.291	366.521
SAUSA300_RS02710	SAUSA300_0506	141.029	126.031	104.088	157.706	130.562	164.632	90.46	74.582	98.9197	313.808	355.912	223.567
SAUSA300_RS02715	SAUSA300_0507	73.6591	56.3759	56.7207	253.366	178.994	236.394	35.026	56.9743	54.1629	78.5636	72.6793	72.2856
SAUSA300_RS02720	SAUSA300_0508	118.629	124.392	111.858	577.042	343.003	532.489	73.5748	48.7066	127.717	175.412	158.36	128.243
SAUSA300_RS02725	SAUSA300_0509	48.2151	42.9859	37.1924	208.953	162.828	207.862	32.3526	34.6749	67.5155	66.4685	69.4548	56.2455
SAUSA300_RS02730	SAUSA300_0510	235.356	242.647	208.252	670.369	496.744	651.009	131.138	113.805	188.336	285.456	253.71	315.425
SAUSA300_RS02740	SAUSA300_0511	258.191	267.718	242.337	310.246	305.85	290.544	190.549	141.624	185.404	194.41	237.526	189.611
SAUSA300_RS02745	SAUSA300_0512	65.2764	64.892	61.4784	66.8749	83.8227	85.2014	60.8211	40.5796	42.362	37.369	61.0729	52.2467
SAUSA300_RS02750	SAUSA300_0513	575.32	530.099	456.223	303.354	300.865	294.465	303.278	236.07	428.259	370.27	335.419	305.389
SAUSA300_RS02755	SAUSA300_0514	222.924	214.798	190.31	185.435	177.991	169.303	146.626	115.868	222.335	172.777	151.467	160.154
SAUSA300_RS02760	SAUSA300_0515	105.566	95.768	93.2125	93.3076	102.682	82.8264	79.7926	77.6164	123.539	93.9244	92.5206	88.2116
SAUSA300_RS02765	SAUSA300_0516	208.217	176.116	175.758	151.569	149.887	147.778	141.616	145.968	204.08	140.794	161.956	168.514
SAUSA300_RS02770	SAUSA300_0517	141.144	127.366	104.151	98.6446	94.757	88.9934	102.152	77.9838	171.298	118.024	112.376	112.547
SAUSA300_RS02775	SAUSA300_0518	211.948	203.601	164.624	118.818	153.806	141.322	150.155	71.5074	206.902	148.298	169.605	171.233
SAUSA300_RS02780	SAUSA300_0519	88.5911	65.6067	64.7247	37.9327	45.4127	41.1323	60.8594	37.8518	67.8461	49.2493	61.6512	69.3194
SAUSA300_RS02785	SAUSA300_0520	590.052	533.614	558.555	634.213	698.484	658.964	403.191	723.9	491.018	497.949	566.428	642.434
SAUSA300_RS02790	SAUSA300_0521	754.016	818.265	802.651	927.554	897.306	935.379	597.44	324.615	708.557	910.81	877.932	885.579
SAUSA300_RS02795	SAUSA300_0522	3752.5	3660.52	4125.91	2637.42	2661.68	2771.09	3999.38	1386.34	2511.47	5295.93	5459.4	4770.98
SAUSA300_RS02800	SAUSA300_0523	1949.63	1684.15	1772	1256.25	1135.78	1245.92	2443.18	914.079	1332.19	2653.44	2698.35	2654.12
SAUSA300_RS02805	SAUSA300_0524	3863.37	3718.84	4216.91	2710.95	2374.86	2556.47	4302.04	1978.4	1939.59	3948.08	3987.65	4860.85
SAUSA300_RS02810	SAUSA300_0525	1754.14	1650.53	1799.08	1305.6	1104.7	1226.52	2005.06	801.042	716.667	1929.24	2011.51	2313.38
SAUSA300_RS02815	SAUSA300_0526	334.047	323.964	357.332	162.01	185.064	195.252	399.221	121.872	218.208	223.995	236.839	265.26
SAUSA300_RS02820	SAUSA300_0527	2081.07	1961.51	1935.58	1187.8	1158.52	1173.07	1728.31	1067.36	2204.93	1716.44	1587.8	1792.18
SAUSA300_RS02825	SAUSA300_0528	1188.43	1262.47	1243.15	682.458	675.309	728.068	1126.26	664.72	1286.67	863.047	792.262	1070.38
SAUSA300_RS02830	SAUSA300_0529	1975.18	1597.69	2820.6	2035.95	2054.47	1781.05	3104.44	7836.56	1317.33	2362.13	3001.4	3349.11
SAUSA300_RS02835	SAUSA300_0530	4574.72	4863.67	5879.15	4173.59	3717.45	4244.72	6967.4	2327.44	3908.17	5789.82	6821.76	6924.66
SAUSA300_RS02840	SAUSA300_0531	2808.31	2941.35	3567.43	2438.55	2119.04	2391.6	4192.73	2292.67	2191.35	3389.39	4047.52	3907.18
SAUSA300_RS02845	SAUSA300_0532	3818.55	4024.75	4957.59	3337	3053.09	3310.73	5651.11	2856.42	3553.85	4723.51	5690.69	5501.79
SAUSA300_RS02850	SAUSA300_0533	5131.97	5973.54	6613.79	8450.05	8660.4	8900.89	7941.56	2632.76	5421.54	7910.92	9234.12	9133.1
SAUSA300_RS02855	SAUSA300_0534	48.0312	50.1201	33.4939	45.5417	73.8253	55.0989	22.7654	23.8505	54.1629	15.0125	10.7506	14.0339
SAUSA300_RS02860	SAUSA300_0535	117.647	113.341	117.552	277.08	293.668	269.714	129.297	62.1113	68.775	171.869	192.929	220.558
SAUSA300_RS02865	SAUSA300_0536	1380.17	1272.09	1171.75	1299.74	1261.46	1300.44	1098.61	696.602	1348.13	466.945	261.369	339.067
SAUSA300_RS02870	SAUSA300_0537	9.96135	8.58259	7.78377	12.9724	13.4255	10.9313	7.52263	7.37624	9.95301	10.9791	9.41972	9.3051
SAUSA300_RS02875	SAUSA300_0538	103.36	104.386	121.371	44.1221	55.0154	44.7521	407.365	128.202	123.044	31.7846	29.412	32.0589
SAUSA300_RS02880	SAUSA300_0539	338.121	335.907	294.798	463.59	527.591	451.09	248.488	327.339	388.469	156.798	144.526	171.447
SAUSA300_RS02885	SAUSA300_0540	166.692	183.114	155.308	130.439	132.621	125.393	122.703	319.217	248.049	63.6458	64.7914	57.7662
SAUSA300_RS02890	SAUSA300_0541	133.588	122.179	101.226	76.0943	100.716	78.0364	63.8917	180.935	128.096	82.0358	83.1444	74.9708
SAUSA300_RS02895	SAUSA300_0542	9.28525	6.83085	6.32092	0.402143	3.15068	1.60074	4.32404	20.9471	2.45398	2.12926	3.29958	1.25672
SAUSA300_RS02900	SAUSA300_0543	80.3031	101.127	91.8065	51.71	54.7148	52.9284	48.6457	242.782	91.7664	58.437	59.3126	47.2009
SAUSA300_RS02905	SAUSA300_0544	101.058	100.387	104.081	147.258	128.491	159.304	89.2459	64.4785	111.127	62.2648	87.269	51.9999
SAUSA300_RS02910	SAUSA300_0545	75.2432	77.9646	68.2249	105.415	89.2859	99.6236	58.8249	31.9637	75.2262	49.7033	56.7027	30.8195
SAUSA300_RS02915	SAUSA300_0546	10.2112	17.8821	30.027	8.69487	11.5986	6.12198	10.0399	37.3247	6.5323	5.05099	5.52088	5.52995
SAUSA300_RS02920	SAUSA300_0547	12.8055	17.857	23.6202	9.56094	8.34298	7.32518	17.5696	43.1926	29.8118	3.09451	2.86903	2.83329
SAUSA300_RS02925	SAUSA300_0548	43.5187	55.4794	57.4801	33.7104	35.2369	34.6882	31.7626	87.0492	48.6372	36.0142	37.6049	17.3149
SAUSA300_RS02930	SAUSA300_0549	14.6679	12.6532	11.0498	14.3412	16.329	17.2599	9.94428	10.5461	15.8297	11.9856	16.6121	9.62245
SAUSA300_RS02935	SAUSA300_0550	79.2815	63.6508	52.6171	58.2558	53.8498	63.4292	39.5292	57.3032	65.9872	111.201	122.677	99.6206
SAUSA300_RS02940	SAUSA300_0551	386.185	403.734	316.763	217.565	207.964	201.115	186.404	495.819	309.696	217.193	199.197	168.76
SAUSA300_RS02945	SAUSA300_0552	304.933	301.978	288.38	202.813	227.353	226.073	162.651	316.83	233.405	224.582	178.297	150.286
SAUSA300_RS02950	SAUSA300_0553	401.797	355.684	342.566	270.433	293.125	277.155	208.306	483.814	316.995	252.543	219.83	197.907
SAUSA300_RS02955	SAUSA300_0554	55.4862	55.5663	52.3246	86.9345	105.935	80.2875	39.9671	15.3502	33.2185	34.963	41.1948	36.5813
SAUSA300_RS02960	SAUSA300_0555	234.04	224.795	206.047	481.737	531.608	515.883	280.187	96.8001	136.263	223.644	183.619	163.489
SAUSA300_RS02965	SAUSA300_0556	310.568	323.679	301.612	551.145	620.875	616.979	364.702	97.4631	168.852	295.813	250.219	179.662
SAUSA300_RS02970	SAUSA300_0557	52.5162	46.8314	29.1367	28.5727	26.1595	22.4415	15.8081	21.3091	30.1323	88.5038	98.3906	63.5223
SAUSA300_RS02975	SAUSA300_0558	25.0025	24.077	26.256	123.464	143.641	154.426	46.4839	24.6401	13.3957	73.0262	61.1305	73.7984
SAUSA300_RS02985	SAUSA300_0559	10.9435	8.38729	8.98333	3.97062	4.15891	3.66391	6.2891	8.46098	10.3252	8.20235	9.37876	9.87028
SAUSA300_RS02990	SAUSA300_0560	40.0936	41.1177	48.0676	34.4446	32.7534	33.3223	49.6165	39.7444	48.0577	46.9408	57.4179	48.7961
SAUSA300_RS02995	SAUSA300_0561	9.81602	9.1402	10.0801	23.766	45.6894	22.1637	23.391	2.35798	10.359	21.8714	41.7857	35.5434
SAUSA300_RS03000	no map found	19.9592	16.0776	15.0707	46.0231	72.5397	46.1653	27.8589	35.1601	18.2549	48.3302	58.405	59.687
SAUSA300_RS03005	no map found	46.928	57.1301	40.045	4819.6	11332.3	6553.83	113.111	187.501	23.6963	634.442	815.656	1133.77
SAUSA300_RS03010	SAUSA300_0562	270.026	249.446	230.402	419.74	441.882	393.084	147.149	230.035	227.438	491.146	467.456	459.588
SAUSA300_RS03015	SAUSA300_0563	78.6826	65.1023	64.6595	118.588	106.691	99.2268	62.8181	83.4122	52.2255	112.16	112.872	89.102
SAUSA300_RS03020	SAUSA300_0564	85.39	88.3261	81.453	139.591	151.813	159.424	85.5943	58.8938	90.0582	156.858	151.285	113.644
SAUSA300_RS03025	SAUSA300_0565	95.3338	103.178	86.0133	129.65	110.812	141.82	66.5181	94.7217	84.7671	129.864	127.285	108.657
SAUSA300_RS03030	SAUSA300_0566	308.663	364.005	433.781	322.664	388.19	376.384	966.665	349.857	316.971	111.06	79.6432	98.3888
SAUSA300_RS03035	SAUSA300_0567	111.032	117.014	108.868	74.6122	81.4144	80.3635	78.8721	211.469	108.804	68.021	73.6731	34.7178
SAUSA300_RS03040	SAUSA300_0568	68.5528	77.9844	78.2968	41.0959	46.114	46.2946	68.5692	116.198	64.1812	56.6201	45.7585	21.9543
SAUSA300_RS03045	SAUSA300_0569	333.184	320.188	282.945	321.135	332.353	285.873	202.348	660.159	216.004	413.288	429.582	315.224
SAUSA300_RS03050	SAUSA300_0570	532.297	494.607	505.771	641.707	710.311	660.908	583.206	214.225	477.286	469.513	517.533	612.684
SAUSA300_RS03055	SAUSA300_0571	571.533	677.266	647.295	815.648	747.565	814.571	667.68	390.267	489.893	568.066	614.666	704.274
SAUSA300_RS03060	SAUSA300_0572	212.053	264.593	349.15	428.644	431.657	384.21	781.087	278.771	257.7	474.346	507.977	315.593
SAUSA300_RS03065	SAUSA300_0573	145.739	189.938	240.121	203.82	210.1	205.693	473.539	181.111	109.619	252.634	258.277	162.591
SAUSA300_RS03070	SAUSA300_0574	99.2403	120.807	145.888	133.723	132.19	137.596	321.132	72.1187	81.8478	190.194	165.163	115.47
SAUSA300_RS03075	SAUSA300_0575	253.43	285.646	279.205	147.879	101.475	134.793	355.52	459.268	251.097	216.748	247.042	137.958
SAUSA300_RS03080	SAUSA300_0576	26.9291	29.2593	27.7219	11.9284	16.2758	12.4124	21.0962	40.4439	21.2066	19.5608	22.1433	21.7204
SAUSA300_RS03085	SAUSA300_0577	16.5196	15.1715	13.902	10.4256	6.75271	6.05667	8.07939	1.95696	14.1855	12.1841	10.9432	9.24584
SAUSA300_RS03090	#N/A	6.35956	3.51398	4.25526	0	0	0	0.970318	0	0	1.07507	0	0.951777
SAUSA300_RS03095	SAUSA300_0579	38.3614	37.9328	36.9008	57.284	40.9407	55.7071	27.621	34.276	45.1741	29.0085	44.8322	22.308
SAUSA300_RS03100	SAUSA300_0580	2.22831	2.47716	2.50938	2.97278	2.37476	4.41773	1.73636	6.88214	3.02345	0.699564	3.25222	0.464504
SAUSA300_RS03105	SAUSA300_0581	7.15051	7.69209	6.59168	8.32286	5.53057	5.85541	4.77904	11.4263	7.97257	5.46575	8.57582	2.26825
SAUSA300_RS03110	SAUSA300_0582	37.7869	31.3188	25.8104	13.8739	16.4947	16.6477	15.1341	46.7818	18.4049	15.6145	26.3966	18.6936
SAUSA300_RS03115	no map found	15.0486	13.2751	11.5399	8.08691	5.63592	8.95042	8.09061	23.2878	6.0181	6.44016	11.5443	8.32125
SAUSA300_RS03120	#N/A	26.0153	20.0828	23.6494	15.9311	18.5999	15.2193	13.1117	3.68812	17.8228	1.87447	24.4	20.7439
SAUSA300_RS03125	SAUSA300_0583	14.865	12.1848	13.4544	4.80241	4.97984	5.41622	6.29535	6.94863	5.80005	4.06136	7.44292	5.47157
SAUSA300_RS03130	SAUSA300_0584	18.8867	18.2377	20.4511	2.90332	7.13622	8.47494	8.78728	20.164	11.5159	6.31978	8.57582	9.8291
SAUSA300_RS03140	SAUSA300_0585	8.39556	6.82717	9.21466	1.77518	3.09066	3.45455	4.39878	6.84937	8.12443	1.56652	2.3736	3.23604
SAUSA300_RS03145	SAUSA300_0586	21.8401	18.6099	18.5074	7.54864	5.88738	6.31768	7.47689	3.36067	13.8782	5.80736	8.2582	10.434
SAUSA300_RS03150	SAUSA300_0587	7.45334	6.57491	6.22733	3.1261	3.42168	3.73304	2.56768	5.4278	3.27873	1.20691	1.06873	4.12137
SAUSA300_RS03155	no map found	47.0584	37.073	36.8313	35.8643	21.883	33.7795	23.1338	14.0329	20.8065	20.0592	12.9864	29.2033
SAUSA300_RS03160	SAUSA300_0588	13.4494	9.337	11.0759	8.52198	8.22031	6.94215	6.94544	4.12928	3.93048	4.19739	2.71018	6.81272
SAUSA300_RS03165	SAUSA300_0589	87.8398	83.0857	81.1796	109.176	95.386	107.143	50.8038	43.6565	62.9881	64.9298	67.7542	71.1309
SAUSA300_RS03170	SAUSA300_0590	137.894	122.219	121.138	206.41	217.555	236.906	132.701	72.3201	86.1361	226.665	190.75	277.685
SAUSA300_RS03175	SAUSA300_0591	37.9728	30.7246	29.004	30.7399	32.416	37.3304	19.6078	11.7602	46.4983	17.9313	15.5322	14.0432
SAUSA300_RS03180	SAUSA300_0592	131.907	131.736	110.56	88.8821	95.8889	96.2541	76.9404	91.2298	171.725	54.4053	49.4575	74.5338
SAUSA300_RS03185	SAUSA300_0593	264.403	293.424	230.53	180.204	166.977	158.054	138.694	335.619	264.018	105.245	93.1025	148.412
SAUSA300_RS03190	SAUSA300_0594	386.007	129.363	210.364	305.186	284.812	324.273	189.673	264.199	296.824	5552.47	6222.5	6554.19
SAUSA300_RS03195	#N/A	4.15818	0.737503	2.51179	1.15058	0	0.915979	1.83282	0	0	4.06136	6.29364	13.4835
SAUSA300_RS03200	SAUSA300_0595	131.386	128.739	107.728	101.317	114.811	106.754	110.84	90.0273	222.302	83.8861	98.6155	131.537
SAUSA300_RS03205	SAUSA300_0596	306.774	275.302	227.954	174.655	171.047	183.447	166.294	178.368	255.612	146.605	152.015	164.08
SAUSA300_RS03210	SAUSA300_0597	4.78583	7.76465	6.31264	3.1261	1.80089	4.51076	4.82413	6.10628	6.55746	5.17249	10.2598	0.610574
SAUSA300_RS03215	SAUSA300_0598	70.4642	61.8456	46.7396	78.7834	65.0071	72.189	24.7988	58.3122	60.8417	85.7002	103.718	31.7045
SAUSA300_RS03220	SAUSA300_0599	31.6913	20.3523	20.8233	36.1942	43.9598	34.9517	13.3733	10.4361	28.3059	24.2144	19.0834	14.3938
SAUSA300_RS03225	SAUSA300_0600	35.8989	32.6898	26.6752	37.7965	46.6099	40.1199	17.3202	8.39048	38.4406	22.5405	29.6431	18.7421
SAUSA300_RS03230	SAUSA300_0601	53.0129	47.2333	42.6044	58.7958	52.621	56.6878	21.4996	25.3196	42.8367	24.642	38.1013	23.5128
SAUSA300_RS03235	SAUSA300_0602	462.468	428.965	389.841	278.181	293.231	262.046	610.623	362.571	488.321	358.817	360.771	397.899
SAUSA300_RS03240	SAUSA300_0603	154.496	98.9241	96.6291	71.5765	70.7665	69.1238	64.8083	62.59	65.0408	71.1163	84.9405	44.2756
SAUSA300_RS03245	SAUSA300_0604	36.2378	44.9737	58.7242	127.885	178.99	145.944	153.727	22.4232	29.5527	39.3319	27.9122	16.6109
SAUSA300_RS03250	SAUSA300_0605	165.928	150.274	162.185	144.807	215.634	197.588	339.806	117.371	130.93	83.0467	92.9848	114.944
SAUSA300_RS03255	SAUSA300_0606	15.506	16.2726	10.7926	6.54715	6.40418	6.70142	13.1431	14.3837	11.0073	7.42836	5.77391	8.66424
SAUSA300_RS03260	SAUSA300_0607	0	0	0	0	0	0	0	0	0	0	0	0
SAUSA300_RS03265	SAUSA300_0608	0	0	0	0	0	0	0	0	0	0	0	0
SAUSA300_RS03270	SAUSA300_0609	0	0	0	0	0	0	0	0	0	0	0	0
SAUSA300_RS03275	SAUSA300_0610	0	0.0165731	0	0	0	0	0	0	0	0.0456333	0	0
SAUSA300_RS03280	SAUSA300_0611	0.468527	0.186973	0	0	0.268865	0	0.116165	0	0.445	0	0.478671	0.22789
SAUSA300_RS03285	SAUSA300_0612	6.94235	5.42546	5.50409	1.8009	0.33199	4.01438	3.44252	6.25377	3.84635	4.44984	3.54633	4.22092
SAUSA300_RS03290	SAUSA300_0613	4.93315	8.0608	8.80685	6.30857	6.65642	4.36145	3.70238	7.4945	6.20503	3.22304	2.76971	3.24253
SAUSA300_RS03295	SAUSA300_0614	0.516544	0.742084	0.224657	0.257272	0	0	0.204912	0	0	0	0	0
SAUSA300_RS03300	SAUSA300_0615	6.09317	9.20053	16.6524	5.74149	11.7182	11.1006	7.51276	4.27238	14.3898	1.44761	2.69193	2.2428
SAUSA300_RS03305	SAUSA300_0616	3.07591	4.0007	2.47738	2.26963	3.39948	5.19473	2.48561	0	1.29843	2.50358	2.32779	0.886587
SAUSA300_RS03310	SAUSA300_0617	89.0497	86.1416	73.2158	55.471	61.1646	60.6241	54.3307	76.4595	62.2621	46.4283	41.721	46.6636
SAUSA300_RS03315	SAUSA300_0618	1955.42	2103.28	1922.48	797.951	769.857	707.265	2222.46	1988.19	4253.5	754.745	733.287	1064.87
SAUSA300_RS03320	SAUSA300_0619	1214.25	1296.29	1212.66	525.108	455.135	468.154	1355.88	4405.84	2443.57	488.673	483.108	687.224
SAUSA300_RS03325	SAUSA300_0620	4505.72	4645.95	4261.75	1933.75	1694.8	1771.09	5276.67	5875.85	10125.4	1827.17	1733.91	2621.06
SAUSA300_RS03330	SAUSA300_0621	283.143	255.498	255.375	130.427	138.864	141.103	145.083	389.363	160.179	178.681	164.923	168.425
SAUSA300_RS03335	SAUSA300_0622	32.8016	36.4403	33.9361	37.1302	49.2826	44.2735	18.927	81.3738	25.1753	33.2028	33.0379	26.0431
SAUSA300_RS03340	SAUSA300_0623	184.199	174.242	142.977	159.835	166.19	145.091	89.7868	245.369	175.445	169.574	163.753	130.33
SAUSA300_RS03345	SAUSA300_0624	390.649	351.513	291.746	428.9	452.815	413.372	189.479	223.083	255.383	330.901	301.895	326.779
SAUSA300_RS03350	SAUSA300_0625	123.671	96.3543	85.6194	149.023	147.925	171.69	85.4596	50.4225	65.5218	133.8	141.711	116.306
SAUSA300_RS03355	SAUSA300_0626	46.9603	40.3663	36.2188	62.919	62.663	56.6314	43.3453	27.3602	45.1603	48.4714	58.8592	45.1991
SAUSA300_RS03360	SAUSA300_0627	56.711	55.8752	50.2698	55.5787	65.3569	53.7478	54.2858	44.2887	64.261	66.7027	72.5796	55.5795
SAUSA300_RS03365	SAUSA300_0628	340.033	356.73	313.425	279.668	317.487	281.405	202.534	261.718	243.258	308.358	317.711	282.241
SAUSA300_RS03370	SAUSA300_0629	123.244	99.6858	81.5074	55.0359	60.1846	50.5315	60.5214	91.2298	124.771	74.7121	46.573	65.0954
SAUSA300_RS03375	SAUSA300_0630	386.797	441.603	407.663	289.298	278.652	344.122	470.377	428.514	619.723	107.309	123.552	142.026
SAUSA300_RS03380	SAUSA300_0631	402.796	337.737	315.603	153.56	183.444	162.463	222.044	296.795	254.764	177.68	187.391	239.388
SAUSA300_RS03385	#N/A	16.0962	33.83	50.1709	0	1.23157	8.50974	37.7798	269.114	20.3839	1.1791	2.9235	2.08777
SAUSA300_RS03390	SAUSA300_0632	68.565	62.1731	58.2228	64.2171	72.6496	67.9669	34.5929	35.7005	40.2325	54.0395	62.9998	40.6251
SAUSA300_RS03395	SAUSA300_0633	111.802	111.241	86.4809	123.172	137.788	132.397	77.6401	63.8073	124.955	70.0814	47.3585	44.526
SAUSA300_RS03400	SAUSA300_0634	51.8345	51.5944	48.6941	20.0303	24.8447	26.6755	29.6917	60.1109	48.0999	10.0382	6.62805	10.1428
SAUSA300_RS03405	SAUSA300_0635	117.705	112.818	96.2925	54.8611	62.1672	58.7523	66.3223	37.3381	89.2862	22.643	15.3721	18.1371
SAUSA300_RS03410	SAUSA300_0636	10.1444	14.1381	16.0132	39.8819	50.7081	37.5693	23.0323	5.34378	10.5643	5.65824	6.31313	11.0206
SAUSA300_RS03415	SAUSA300_0637	14.415	11.7774	15.7663	48.4304	69.8966	47.0108	37.5588	7.37624	12.314	7.87279	15.4533	20.5779
SAUSA300_RS03420	SAUSA300_0638	12.9213	16.8955	14.0494	48.9518	61.5278	48.2365	46.2144	14.2648	9.40017	15.1042	14.9799	28.6162
SAUSA300_RS03425	SAUSA300_0639	410.207	405.849	316.158	708.395	1057.05	847.026	225.073	195.826	309.479	462.848	511.696	575.47
SAUSA300_RS03430	SAUSA300_0640	202.863	187.081	149.657	238.868	260.602	241.016	103.05	108.282	141.468	142.205	150.899	187.254
SAUSA300_RS03435	SAUSA300_0641	54.4387	35.5527	27.647	27.3758	34.0098	32.9752	21.8517	32.6526	33.9556	13.5495	11.589	16.1802
SAUSA300_RS03445	SAUSA300_0642	114.219	111.585	82.7097	55.3242	53.1299	67.334	51.3319	43.2516	54.7941	51.122	38.0259	49.559
SAUSA300_RS03450	SAUSA300_0643	158.158	154.902	116.321	296.808	286.228	322.728	101.315	396.615	164.144	136.044	132.055	113.932
SAUSA300_RS03455	SAUSA300_0644	42.9318	36.7219	28.7714	46.2622	46.36	46.0368	27.2067	25.2181	40.2118	28.6009	23.4663	24.1653
SAUSA300_RS03460	SAUSA300_0645	18.7026	23.8951	19.6924	22.8274	27.4887	26.3802	16.4221	11.5069	19.0974	15.5956	15.3061	17.1151
SAUSA300_RS03465	SAUSA300_0646	59.4368	58.2648	45.0297	53.477	49.8415	57.4928	26.811	38.9644	44.4333	29.9159	38.1319	34.7851
SAUSA300_RS03470	SAUSA300_0647	73.0791	73.849	59.381	57.8912	52.0073	54.7856	55.0064	82.1115	82.3461	57.7065	59.2296	38.3484
SAUSA300_RS03475	SAUSA300_0648	68.0621	62.3085	52.4748	36.4897	39.1484	40.3554	48.9626	25.571	56.5701	60.8044	57.398	39.8085
SAUSA300_RS03480	SAUSA300_0649	34.3958	24.4235	24.4936	31.1661	35.5841	48.0222	27.0653	6.98236	15.9509	47.0211	59.7224	44.9276
SAUSA300_RS03485	SAUSA300_0650	286.716	248.907	240.916	413.715	356.335	398.941	225.977	95.035	162.112	526.526	572.429	384.184
SAUSA300_RS03490	SAUSA300_0651	401.499	400.847	325.391	697.302	614.88	816.695	114.29	864.643	246.584	359.064	313.281	303.774
SAUSA300_RS03495	SAUSA300_0652	95.7735	75.5134	56.9463	47.3931	61.0861	52.9137	30.6124	34.1194	53.1972	31.6219	46.4734	43.95
SAUSA300_RS03500	#N/A	17.4295	12.67	10.1443	5.77964	10.3882	8.32816	6.90506	10.2358	12.3441	8.87454	8.34625	9.16628
SAUSA300_RS03505	SAUSA300_0654	10.6727	3.31876	4.06909	0.690346	0.95447	0.824381	2.61177	0	1.05317	0.609204	1.51047	1.88769
SAUSA300_RS03510	SAUSA300_0655	367.799	353.927	326.511	555.974	506.548	492.421	374.356	163.697	268.624	322.088	353.508	417.436
SAUSA300_RS03515	SAUSA300_0656	222.226	177.029	169.86	251.146	247.437	258.376	191.89	117.436	152.376	174.896	189.287	210.752
SAUSA300_RS03520	#N/A	1.27944	0.340386	0	3.18621	0	0	0.422959	7.37624	0	0	1.74285	0.829754
SAUSA300_RS03525	SAUSA300_0657	43.6318	47.9137	47.273	80.337	93.9376	92.0239	44.7294	51.5136	62.8961	57.4635	64.1776	49.2179
SAUSA300_RS03530	SAUSA300_0658	142.27	141.478	127.846	180.016	180.854	197.281	98.6871	54.7475	130.972	124.202	129.357	102.68
SAUSA300_RS03540	SAUSA300_0659	102.207	103.265	103.666	86.7088	82.4549	88.069	68.2513	107.436	75.4554	84.5102	82.6122	70.7636
SAUSA300_RS03545	SAUSA300_0660	64.5921	70.203	76.8884	48.0278	62.0698	68.3781	43.9203	52.0636	26.7492	47.5403	54.3493	47.4487
SAUSA300_RS03550	SAUSA300_0661	15.0418	14.3717	14.6251	12.066	17.7614	14.0503	8.17599	10.006	11.539	10.8067	7.19117	5.7686
SAUSA300_RS03555	SAUSA300_0662	8.42874	5.83026	8.18706	8.3961	4.64337	7.57539	7.69043	9.7187	7.25831	7.16226	5.20501	2.84247
SAUSA300_RS03560	SAUSA300_0663	320.18	295.269	413.622	423.308	501.82	445.166	300.541	319.274	182.389	386.291	380.193	344.933
SAUSA300_RS03565	SAUSA300_0664	259.637	314.884	297.858	461.013	459.291	552.665	358.445	99.2473	266.03	361.502	282.987	235.26
SAUSA300_RS03570	SAUSA300_0665	51.0008	55.4472	62.2479	44.6246	40.71	53.562	71.9966	70.7263	48.178	131.265	120.421	50.4179
SAUSA300_RS03575	SAUSA300_0666	152.598	191.329	211.086	159.547	203.822	189.651	203.443	378.237	160.817	255.092	208.709	119.853
SAUSA300_RS03580	SAUSA300_0667	93.7085	106.721	124.466	120.743	145.229	110.78	122.476	178.621	118.12	132.83	103.068	62.8173
SAUSA300_RS03585	SAUSA300_0668	248.178	295.952	350.354	663.096	680.855	726.323	412.819	263.701	286.295	408.167	429.79	203.956
SAUSA300_RS03590	SAUSA300_0669	219.7	209.991	206.551	415.626	404.8	387.346	132.246	126.103	118.373	189.521	198.095	245.363
SAUSA300_RS03595	SAUSA300_0670	80.9316	66.2044	58.7093	55.1262	58.1805	56.6762	38.8431	30.1423	44.3724	43.5402	38.4421	38.547
SAUSA300_RS03600	SAUSA300_0671	85.0116	82.2435	70.3624	37.2638	45.2261	37.1119	44.6677	64.7007	45.977	31.1808	33.6608	39.6676
SAUSA300_RS03605	SAUSA300_0672	3127.17	2434.9	2021.35	1205.12	1208.57	1404.12	1469.43	2184.76	1680.51	2278.83	2431.2	2975.63
SAUSA300_RS03610	SAUSA300_0673	24.1147	19.6763	21.5965	12.4664	12.1085	17.6081	16.1217	15.8267	13.0879	21.6474	29.0363	31.8368
SAUSA300_RS03615	SAUSA300_0674	102.76	89.4204	82.1876	91.3171	92.4859	86.7368	56.8901	65.0351	65.067	133.904	111.715	126.238
SAUSA300_RS03620	SAUSA300_0675	1.03954	0.829691	1.50707	0	0	0	0	2.9966	0	0.380752	0	0.337088
SAUSA300_RS03625	SAUSA300_0676	46.3982	42.8748	44.3742	23.2692	15.9938	26.9913	26.1124	37.4864	34.1568	65.4835	72.2141	54.1006
SAUSA300_RS03630	SAUSA300_0677	56.435	59.129	58.7165	47.661	45.2644	48.0229	66.1257	33.6038	46.3577	89.6248	92.4588	78.2161
SAUSA300_RS03635	no map found	28.7133	22.0785	19.4174	13.9523	18.8885	15.967	13.1963	24.2251	15.9638	7.69521	9.77833	8.5159
SAUSA300_RS03640	SAUSA300_0678	55.6308	52.4558	45.3877	26.1393	38.7348	30.7342	20.4191	67.0307	23.9263	16.5017	24.1969	16.9657
SAUSA300_RS03645	SAUSA300_0679	62.756	53.7592	58.3589	47.8836	30.0556	38.8219	36.6175	76.5089	33.1636	34.9968	49.1708	31.2129
SAUSA300_RS03650	SAUSA300_0680	79.2298	73.8147	61.4141	56.5409	54.8636	61.3729	34.475	44.3712	37.0368	28.9411	27.7826	24.2079
SAUSA300_RS03655	SAUSA300_0681	60.3624	52.3969	32.8162	93.2653	88.2411	99.3624	19.2264	20.0038	25.9456	30.5005	26.2582	32.789
SAUSA300_RS03660	SAUSA300_0682	42.15	40.4848	33.0245	54.7989	43.87	49.3604	17.1101	34.8424	13.3445	32.9197	40.6702	17.2857
SAUSA300_RS03665	SAUSA300_0683	115.711	113.176	217.444	3.73599	3.89274	5.04327	34.5433	4.51252	5.9473	18.9212	23.1902	30.0762
SAUSA300_RS03670	SAUSA300_0684	210.103	190.391	419.309	4.4524	8.5809	9.88183	66.1966	6.09081	12.144	24.2888	28.8565	39.212
SAUSA300_RS03675	SAUSA300_0685	362.43	337.508	582.205	17.5071	19.0017	19.6942	108.9	13.4365	18.3861	26.7565	30.7068	41.7266
SAUSA300_RS03685	SAUSA300_0686	82.7414	85.8161	91.939	213.622	243.608	224.215	87.208	26.2849	61.1051	107.987	101.324	108.087
SAUSA300_RS03690	SAUSA300_0687	191.941	171.278	148.055	278.992	308.315	311.14	144.353	127.216	165.277	220.775	206.834	183.232
SAUSA300_RS03695	SAUSA300_0688	22.4542	24.2744	25.448	87.5753	84.8115	86.0889	90.1356	26.7125	37.237	29.6334	29.9398	23.1146
SAUSA300_RS03700	SAUSA300_0689	63.6404	64.3921	76.9158	114.791	138.515	124.662	129.449	52.6232	40.457	44.4645	37.1632	33.939
SAUSA300_RS03705	SAUSA300_0690	766.758	636.373	569.981	163.683	194.365	190.544	500.533	562.679	903.51	159.501	164.65	200.414
SAUSA300_RS03710	SAUSA300_0691	1970.14	2176.3	1975.51	458.161	457.479	410.246	1284.05	2160.06	2633.29	322.745	381.51	442.871
SAUSA300_RS03715	SAUSA300_0692	1893.92	2042.76	1717.15	217.066	260.002	236.879	906.308	2547.18	1516.56	173.276	196.17	294.726
SAUSA300_RS03720	SAUSA300_0693	716.112	926.544	722.656	265.713	316.079	283.542	717.943	778.871	1518.28	196.934	245.992	172.589
SAUSA300_RS03725	SAUSA300_0694	17.571	5.44617	1.20566	3.18621	7.24418	7.44056	6.00602	5.16337	1.62026	3.18661	7.90094	6.14018
SAUSA300_RS03730	SAUSA300_0695	177.998	141.396	141.411	99.8971	89.9929	78.5586	104.032	114.828	100.626	209.945	209.15	345.223
SAUSA300_RS03735	SAUSA300_0696	190.088	115.683	103.342	89.3505	75.5395	78.1984	89.5465	46.2332	88.9174	156.652	187.569	282.46
SAUSA300_RS03740	SAUSA300_0697	69.1413	44.7066	40.2246	33.2481	38.6924	32.6795	35.9496	45.7955	45.3381	80.8083	85.142	129.587
SAUSA300_RS03745	SAUSA300_0698	18.3968	20.516	16.0754	14.4345	11.5693	13.1568	10.747	28.3315	27.4462	21.2298	19.9108	15.363
SAUSA300_RS03750	SAUSA300_0699	25.4688	22.9548	21.8996	26.3194	25.7508	23.9586	16.1088	27.7185	26.0001	21.2269	24.4272	25.7029
SAUSA300_RS03755	SAUSA300_0700	45.5556	38.9096	28.9536	21.0164	29.9036	21.442	19.502	15.5882	28.9491	16.2054	24.5545	28.694
SAUSA300_RS03760	#N/A	40.9791	35.9773	19.6574	33.0166	43.1586	30.1078	26.297	16.6767	43.9583	14.303	34.1499	28.6085
SAUSA300_RS03765	SAUSA300_0701	85.9006	64.4148	57.9936	61.6942	60.8928	61.4981	45.7974	44.911	62.9234	37.4776	49.1382	41.5087
SAUSA300_RS03770	SAUSA300_0702	196.514	206.734	178.419	157.77	148.498	164.187	116.305	208.241	166.18	118.931	125.73	131.18
SAUSA300_RS03775	SAUSA300_0703	398.208	406.725	383.583	492.952	604.429	584.482	490.809	277.225	405.803	461.959	461.617	555.879
SAUSA300_RS03785	SAUSA300_0704	195.779	177.691	133.995	175.181	183.72	184.147	116.939	106.503	249.44	223.329	277.477	116.405
SAUSA300_RS03790	SAUSA300_0705	153.531	135.142	99.4058	75.7289	71.0871	79.1072	69.0641	66.8332	145.954	163.377	172.141	78.7219
SAUSA300_RS03795	SAUSA300_0706	186.531	167.526	136.247	174.069	200.614	196.536	103.122	44.5629	173.869	129.503	107.934	99.5629
SAUSA300_RS03800	SAUSA300_0707	117.878	96.1061	86.7357	84.1539	90.3439	97.0321	71.6326	54.1168	98.7266	67.4588	70.3044	65.3617
SAUSA300_RS03805	SAUSA300_0708	118.644	102.816	95.0351	12.9073	17.7375	16.2541	28.4581	98.2001	63.9061	35.6203	42.811	15.2177
SAUSA300_RS03810	SAUSA300_0709	171.749	146.686	122.997	43.2515	58.8502	46.2746	65.3437	257.476	87.279	42.6106	42.6855	34.8634
SAUSA300_RS03815	SAUSA300_0711	47.6152	75.6591	82.3274	91.234	94.8231	121.771	126.087	91.6607	65.4616	30.5796	22.8052	16.4975
SAUSA300_RS03820	#N/A	0.489197	0.780885	0	1.21826	0	0	0	0	0	0	0	0
SAUSA300_RS03825	SAUSA300_0712	439.574	415.255	335.651	355.872	357.527	378.755	174.713	238.104	327.657	90.5068	59.2154	283.831
SAUSA300_RS03830	SAUSA300_0713	28.3852	25.1193	23.4995	27.7792	30.8631	22.3126	19.9525	55.1231	20.8111	11.8193	17.0946	19.9588
SAUSA300_RS03835	SAUSA300_0714	30.9633	29.9952	23.9671	18.6322	24.0434	26.0151	19.0639	30.8577	24.4889	16.4422	15.1309	18.0278
SAUSA300_RS03840	SAUSA300_0715	670.561	664.85	490.875	508.261	443.506	516.695	346.528	341.747	1147.4	238.002	150.252	359.614
SAUSA300_RS03845	SAUSA300_0716	440.032	410.638	305.278	264.338	232.227	318.573	234.272	240.547	665.296	98.1495	68.9396	194.9
SAUSA300_RS03850	SAUSA300_0717	587.432	464.217	362.088	277.673	260.181	323.035	272.327	245.055	661.35	85.4014	69.2301	260.681
SAUSA300_RS03860	#N/A	0.63972	2.29761	1.04336	0	0	0	0.634439	0	4.86077	0	0.435714	0
SAUSA300_RS03865	SAUSA300_0718	12.3205	13.6438	12.3915	9.58814	4.12425	7.93848	5.70212	4.88335	9.94658	4.51262	3.07689	2.6967
SAUSA300_RS03870	SAUSA300_0719	6.72608	6.65833	6.85977	5.84306	4.06921	3.20449	3.51626	4.95989	4.9522	1.83334	1.20743	0.202887
SAUSA300_RS03875	SAUSA300_0720	12.4418	13.7977	14.24	9.62136	10.3714	9.47713	8.7023	9.06058	7.71217	2.73422	1.07041	3.31248
SAUSA300_RS03880	SAUSA300_0721	26.2826	30.4204	33.4807	55.0667	53.6507	46.3384	14.8603	20.1288	16.0278	4.04952	4.68996	4.24554
SAUSA300_RS03885	no map found	120.231	110.625	95.5914	182.251	169.805	193.769	78.7067	146.576	96.2896	151.431	188.809	143.927
SAUSA300_RS03890	SAUSA300_0722	78.3033	79.4348	66.82	139.728	135.733	158.988	57.7339	54.1723	61.3436	122.83	134.03	91.828
SAUSA300_RS03895	SAUSA300_0723	15.3829	15.1934	12.5444	8.61935	10.3723	12.1989	6.1977	4.15713	5.11364	3.16927	13.0966	9.72683
SAUSA300_RS03900	SAUSA300_0724	35.8767	32.5307	26.0471	37.8866	31.6636	38.4899	26.1787	38.7819	23.2919	23.7028	23.1984	26.1755
SAUSA300_RS03905	SAUSA300_0725	243.117	237.586	194.539	209.814	214.443	188.914	228.161	91.4103	182.483	157.14	153.518	128.534
SAUSA300_RS03910	SAUSA300_0726	146.545	135.653	130.259	166.456	195.272	184.749	131.523	57.5347	99.756	150.498	138.057	107.523
SAUSA300_RS03915	SAUSA300_0727	155.266	143.754	127.39	204.268	203.029	200.27	116.799	151.222	142.757	192.771	202.529	141.626
SAUSA300_RS03920	SAUSA300_0728	34.8783	30.8947	28.8262	36.4001	32.6255	54.3592	18.5948	27.0239	20.2974	41.6474	49.983	18.8279
SAUSA300_RS03925	SAUSA300_0729	31.7593	30.4176	31.9689	24.4611	31.2645	27.1332	24.0288	23.2177	29.8536	39.1426	49.0607	15.5432
SAUSA300_RS03930	SAUSA300_0730	42.4903	37.5941	34.7513	52.7912	70.2618	70.3841	40.1527	44.3194	28.6745	86.4148	119.251	69.4344
SAUSA300_RS03935	SAUSA300_0731	93.6062	77.1612	71.3632	84.2536	82.1061	91.1503	37.8645	54.3474	46.1359	99.8956	119.4	117.215
SAUSA300_RS03940	SAUSA300_0732	108.19	85.8536	71.2408	70.454	77.428	84.1331	48.0988	86.0332	77.0682	73.1045	68.8183	73.3402
SAUSA300_RS03945	SAUSA300_0733	279.648	271.702	264.139	328.643	304.241	335.229	203.767	85.6052	155.461	352.116	344.639	256.98
SAUSA300_RS03950	SAUSA300_0734	11.196	10.1861	15.3796	3.44217	2.64396	4.56721	11.2863	4.78128	12.0779	12.4541	19.7701	4.75098
SAUSA300_RS03955	SAUSA300_0735	5.1007	4.13002	3.21508	1.28865	0.339367	2.34491	4.61872	5.75347	2.24676	5.6859	7.14958	1.15059
SAUSA300_RS03960	SAUSA300_0736	245.137	250.905	239.175	391.003	531.905	412.967	286.727	91.8748	217.691	221.993	223.606	477.274
SAUSA300_RS03965	SAUSA300_0737	333.482	284.187	233.882	233.949	260.195	247.392	174.589	92.7099	238.909	253.527	243.242	234.613
SAUSA300_RS03970	#N/A	2.3761	0.758574	3.10026	2.3669	1.09082	0.942149	0.942595	0	3.61086	1.04435	4.53142	2.77375
SAUSA300_RS03975	no map found	183.963	187.261	146.697	152.895	152.681	147.899	81.022	113.801	158.515	122.981	132.822	99.1784
SAUSA300_RS03980	#N/A	0	0.737503	0.502357	8.05404	0	0	0	0	0	1.01534	0.629364	0
SAUSA300_RS03985	SAUSA300_0739	15.3853	15.693	16.8577	6.21312	7.90846	9.06819	7.59967	28.7673	17.3773	7.31045	5.82611	4.62292
SAUSA300_RS03990	SAUSA300_0740	28.5132	29.9759	18.6682	26.1504	32.3728	31.1517	8.58978	7.9541	14.5599	18.0235	18.4807	22.369
SAUSA300_RS03995	no map found	5.89514	6.04939	2.74707	2.09725	6.76586	6.67853	2.08803	7.28287	2.39962	2.31343	2.00759	0
SAUSA300_RS04000	SAUSA300_0741	178.387	178.19	178.936	146.474	137.086	149.733	165.428	139.708	161.984	204.902	211.923	195.434
SAUSA300_RS04005	SAUSA300_0742	154.777	148.068	146.337	113.7	108.663	117.377	148.424	96.6995	148.42	135.309	126.464	152.05
SAUSA300_RS04010	SAUSA300_0743	239.222	225.121	216.204	365.861	395.169	335.902	189.777	148.924	276.533	198.158	206.172	199.365
SAUSA300_RS04015	SAUSA300_0744	103.182	97.4768	93.6537	144.381	137.58	136.729	81.2988	79.1102	104.489	74.4099	95.8072	90.9559
SAUSA300_RS04020	SAUSA300_0745	148.462	159.956	151.377	185.115	203.856	175.868	112.413	115.425	166.166	129.738	120.698	113.661
SAUSA300_RS04025	SAUSA300_0746	60.6747	53.4321	43.6674	40.4715	52.0981	44.4479	35.2933	19.7775	36.8608	35.0292	55.6515	45.8439
SAUSA300_RS04030	SAUSA300_0747	1025.79	899.512	738.639	769.736	699.088	705.268	391.925	423.673	647.293	843.513	637.231	555.521
SAUSA300_RS04040	SAUSA300_0748	106.745	87.8599	88.7586	80.6615	94.9446	82.4381	105.755	51.0999	101.437	77.433	57.3881	68.3401
SAUSA300_RS04045	SAUSA300_0749	223.89	231.874	233.197	239.667	290.826	270.258	411.342	124.341	253.902	114.171	75.3417	121.254
SAUSA300_RS04050	SAUSA300_0750	323.467	355.687	391.322	274.429	298.158	301.174	561.315	205.024	281.045	199.355	178.38	191.389
SAUSA300_RS04060	SAUSA300_0752	444.501	483.388	448.246	793.969	702.996	806.884	301.294	1157.3	359.796	480.028	519.726	560.033
SAUSA300_RS04065	SAUSA300_0753	55.645	56.6285	65.6102	78.5756	76.9918	81.3973	72.3935	139.058	61.3006	310.39	380.429	81.0623
SAUSA300_RS04070	SAUSA300_0754	1007.31	1083.69	1320.54	1025.66	1065.92	1277.87	1197.1	1550.01	954.47	1378.89	1074.49	1079.3
SAUSA300_RS04075	SAUSA300_0755	700.788	1162.71	1607.41	4215.97	4753.03	4309.51	1843.48	778.335	2407.39	1152.8	1149.61	2289.55
SAUSA300_RS04080	SAUSA300_0756	1848.45	1655.44	1991.16	8471.22	8979.83	9214.57	2422.87	845.948	2957.56	5016.88	5499.96	7288.11
SAUSA300_RS04085	SAUSA300_0757	759.197	565.477	599.397	3773.88	3597.08	3966.41	651.049	551.797	1012.47	2319.64	2683.13	2610.03
SAUSA300_RS04090	SAUSA300_0758	1068.75	769.221	816.951	4701.58	4794.9	4836.45	846.202	501.73	1194.39	2656.51	2961.48	3471.36
SAUSA300_RS04095	SAUSA300_0759	1592.89	1044.92	1066.83	6124.46	5684.26	6214.59	886.873	853.924	1043.01	3347.64	3588.91	4427.43
SAUSA300_RS04100	SAUSA300_0760	1633.98	1390.8	1326.26	3513.43	3540.27	3942.93	977.059	949.653	958.309	2366.32	2693.59	3155.48
SAUSA300_RS04105	SAUSA300_0761	81.7503	59.8679	56.3822	53.0619	79.1025	58.4071	89.8084	20.6824	47.0828	29.8629	46.4989	40.6092
SAUSA300_RS04110	SAUSA300_0762	739.729	636.351	603.756	919.753	1004.89	905.973	638.88	186.25	691.04	763.848	756.109	594.519
SAUSA300_RS04115	SAUSA300_0763	412.787	353.374	334.314	210.625	217.944	203.592	338.256	242.834	339.231	303.665	341.141	233.991
SAUSA300_RS04120	SAUSA300_0764	283.261	263.168	256.617	157.305	167.099	168.253	327.531	128.562	279.202	252.261	279.247	184.303
SAUSA300_RS04125	SAUSA300_0765	259.363	248.715	279.207	105.556	160.351	144.24	244.026	83.5181	193.239	255.63	234.318	156.583
SAUSA300_RS04135	SAUSA300_0767	2.92612	1.59792	3.01414	2.30115	4.5956	4.27457	2.5965	2.66364	5.85093	1.69223	2.93703	2.09743
SAUSA300_RS04145	SAUSA300_0769	261.195	237.367	295.832	491.765	251.069	457.311	159.048	294.185	168.767	622.441	630.483	218.133
SAUSA300_RS04150	#N/A	0	0.255289	1.39114	0	0	0	0	0	0	0	0	0
SAUSA300_RS04155	SAUSA300_0770	2.38976	3.96726	4.36531	4.76101	5.48546	4.35879	12.3242	0.826648	6.90006	1.89063	0.651066	0.929897
SAUSA300_RS04160	SAUSA300_0771	54.5966	62.4002	52.9263	26.6778	34.2962	30.5533	77.8173	26.817	61.048	10.3255	9.34446	4.57068
SAUSA300_RS04165	SAUSA300_0772	258.145	347.383	429.68	203.379	218.69	281.384	982.784	247.479	420.478	196.419	99.4584	60.8404
SAUSA300_RS04170	SAUSA300_0773	9.73781	8.8935	18.902	17.0891	18.0768	13.8638	11.4398	8.19502	4.0968	8.04293	9.9264	5.97619
SAUSA300_RS04175	SAUSA300_0774	32.2899	28.4577	30.442	19.3135	26.087	25.0457	22.9775	34.1665	31.317	14.6852	20.8631	15.4685
SAUSA300_RS04180	SAUSA300_0775	8.36932	16.4881	20.7342	21.37	26.2631	27.3043	11.2421	15.5747	7.6472	41.4414	45.0256	52.5599
SAUSA300_RS04185	SAUSA300_0776	1800.55	1987.84	1229.69	112.324	94.6967	99.3577	330.989	712.903	1512.97	5168.39	5107.15	3103.35
SAUSA300_RS04190	SAUSA300_0777	4823.73	4111.11	3182.12	1982.01	2066.78	2168.49	2047.15	2621.26	2643.61	6673.78	5339.64	5289.72
SAUSA300_RS04195	SAUSA300_0778	41.0122	38.5522	43.3541	68.6563	86.2945	59.6264	54.9094	25.6148	49.3402	32.0458	22.3467	21.7214
SAUSA300_RS04200	SAUSA300_0779	51.4739	54.0784	50.828	47.5249	70.7312	52.0662	36.6372	62.0769	30.5973	9.61901	16.9332	15.3286
SAUSA300_RS04205	SAUSA300_0780	50.686	52.681	50.9231	47.5249	57.2682	44.7769	29.5181	45.4221	35.2534	55.2131	45.195	27.5915
SAUSA300_RS04210	no map found	12.6725	10.1143	11.4824	2.62989	3.63608	8.89808	17.0191	31.9637	7.02111	6.96233	10.0698	10.2732
SAUSA300_RS04215	no map found	25.8094	27.7708	29.3099	9.04591	10.0932	15.9191	20.6667	41.3324	13.8001	11.3438	16.4069	12.2746
SAUSA300_RS04220	SAUSA300_0782	1046.64	1485.83	2006.35	1627.59	1726.47	1607.06	3819.9	4564.7	1506.34	603.112	426.487	287.437
SAUSA300_RS04225	SAUSA300_0781	63.1622	56.1249	56.0859	51.3827	85.5398	71.7942	181.241	391.454	34.3946	10.1791	20.9363	18.8428
SAUSA300_RS04230	SAUSA300_0783	274.868	259.616	238.459	83.055	87.1815	87.0274	130.348	193.512	260.903	297.693	286.834	210.009
SAUSA300_RS04235	SAUSA300_0784	52.2396	45.6894	41.2616	12.2654	25.2054	19.8492	29.7878	129.174	61.3495	6.03289	6.15922	15.5519
SAUSA300_RS04240	SAUSA300_0785	54.1319	39.8252	35.6217	41.4208	37.716	47.5643	23.9933	36.613	43.6586	59.8127	74.6998	70.6046
SAUSA300_RS04245	SAUSA300_0786	62.992	81.1567	98.7613	232.955	290.809	288.592	259.247	38.7645	56.9158	62.735	40.0115	27.0818
SAUSA300_RS04250	SAUSA300_0787	11.9004	14.5526	10.5936	15.7711	16.9329	16.4186	7.93712	9.02741	11.6333	10.8586	10.7124	5.68677
SAUSA300_RS04255	SAUSA300_0788	164.664	172.281	150.506	173.277	207.862	179.532	146.534	119.864	119.71	104.58	78.6705	80.7213
SAUSA300_RS04260	SAUSA300_0789	173.322	199.25	136.735	337.173	350.745	308.796	112.847	272.886	194.885	119.905	90.6285	91.335
SAUSA300_RS04265	SAUSA300_0790	110	79.6503	56.0782	161.158	194.423	175.129	48.6545	26.5917	56.8179	110.578	131.183	124.819
SAUSA300_RS04270	SAUSA300_0791	1381.56	1585.79	1403.36	1593.23	1678.66	1536.59	1236.64	694.267	1409.09	1455.18	1419.37	1034.77
SAUSA300_RS04280	SAUSA300_0793	19.4711	26.686	20.8007	30.1113	20.7182	23.8592	25.3343	24.0546	25.0172	241.02	249.924	18.113
SAUSA300_RS04290	SAUSA300_0794	47.8352	48.9839	53.133	41.0997	33.4434	44.2226	89.3821	63.5558	30.3704	160.66	215.33	20.5702
SAUSA300_RS04295	SAUSA300_0795	24.193	24.8069	30.1414	17.1541	14.2688	16.9872	38.9892	33.4166	10.2125	50.9516	55.8418	10.1331
SAUSA300_RS04300	SAUSA300_0796	186.996	159.262	108.139	21.8004	39.1835	27.4794	88.4579	85.3768	328.329	18.8105	24.9096	18.2619
SAUSA300_RS04305	SAUSA300_0797	146.683	124.11	85.2794	13.5689	25.8365	15.0663	54.3211	49.5989	189.025	6.93232	7.22684	7.95062
SAUSA300_RS04310	SAUSA300_0798	105.442	94.9602	66.0691	10.4308	13.0978	12.8772	56.1085	73.4932	175.733	5.33609	3.22492	9.4483
SAUSA300_RS04315	SAUSA300_0799	19.3299	25.3433	29.9933	10.2789	7.0354	8.10202	34.0446	40.6418	39.2803	25.1465	30.8961	24.1709
SAUSA300_RS04320	SAUSA300_0800	32.6494	38.1863	34.8301	13.9774	19.7964	19.4052	61.7729	26.0445	41.0865	21.2093	35.3376	35.157
SAUSA300_RS04325	SAUSA300_0801	19.3022	19.8853	17.2662	8.35234	10.3695	12.3487	33.0587	19.5334	34.0654	11.7328	17.9019	12.2517
SAUSA300_RS04330	SAUSA300_0802	91.643	114.183	113.355	92.5876	68.622	78.2353	200.748	221.866	150.334	95.8003	93.5902	90.1016
SAUSA300_RS04335	SAUSA300_0803	201.091	202.474	243.738	172.773	146.18	163.688	383.704	218.995	272.685	152.795	197.995	199.702
SAUSA300_RS04340	SAUSA300_0804	11.3405	18.1023	25.4832	74.3691	92.8439	51.7112	53.0477	32.6902	28.7227	3.7383	7.72402	4.04505
SAUSA300_RS04345	SAUSA300_0805	11.3322	18.5267	13.9114	60.9932	59.1562	41.3096	50.3926	18.9675	27.0814	6.02509	5.22856	5.33414
SAUSA300_RS04350	SAUSA300_0806	0.244599	0.780885	0.265954	0	0	0	0	0	0	0	0	0
SAUSA300_RS04355	SAUSA300_0807	9.87567	7.25979	9.60758	26.5352	23.8617	18.8062	23.3255	16.8559	7.40508	2.85564	3.00915	3.79224
SAUSA300_RS04360	SAUSA300_0808	16.4323	10.3961	10.8945	13.9733	15.1795	9.13771	22.8551	22.5286	15.2265	7.4866	8.4623	4.67862
SAUSA300_RS04365	SAUSA300_0809	14.53	13.4429	16.393	17.8041	17.4725	16.3834	26.5678	20.9118	17.8146	6.09974	7.30413	4.37745
SAUSA300_RS04370	SAUSA300_0810	9.54573	16.7381	14.7824	23.7719	17.9274	15.484	12.766	30.0181	17.5833	11.1246	9.85092	12.6628
SAUSA300_RS04375	SAUSA300_0811	0.723161	1.53914	2.88309	0	0.553316	2.38951	2.39064	2.08459	1.83159	1.58923	0.328364	2.81395
SAUSA300_RS04380	SAUSA300_0812	16.8683	17.4118	14.7548	19.9477	24.3349	19.9906	20.5609	9.77927	15.9318	12.3221	15.0833	11.1841
SAUSA300_RS04385	SAUSA300_0813	11.6632	14.6511	14.2253	15.9116	18.391	22.5197	10.9634	7.89348	9.63263	17.3846	10.7759	17.9561
SAUSA300_RS04390	SAUSA300_0814	266.535	202.701	159.068	105.668	136.876	123.223	86.818	150.962	177.441	239.344	224.467	217.206
SAUSA300_RS04395	SAUSA300_0815	630.964	721.517	592.303	14.1055	20.2244	22.9935	117.519	346.763	267.106	206.866	203.179	196.611
SAUSA300_RS04400	SAUSA300_0816	3455.25	3635.73	4794.43	5159.12	5898.92	6013.16	13594	5596.35	4783.97	3060.83	1752.61	1634.95
SAUSA300_RS04405	SAUSA300_0817	463.256	589.665	665.956	116.095	110.907	122.728	682.527	1327.96	869.085	152.515	102.037	120.782
SAUSA300_RS04410	SAUSA300_0818	569.31	631.715	675.904	479.274	535.405	458.537	761.646	538.538	887.397	355.161	351.81	409.092
SAUSA300_RS04415	SAUSA300_0819	285.426	345.09	335.316	283.58	315.851	287.096	406.256	117.115	459.142	206.235	225.064	214.944
SAUSA300_RS04420	SAUSA300_0820	393.8	422.191	418.727	355.106	389.753	360.751	496.326	114.517	524.159	269.277	321.166	317.008
SAUSA300_RS04425	SAUSA300_0821	548.236	706.575	764.814	540.608	582.781	579.513	758.257	258.906	749.719	484.848	495.825	508.998
SAUSA300_RS04430	SAUSA300_0822	377.056	404.633	418.164	376.876	389.162	366.549	443.748	278.722	434.059	310.38	320.797	338.534
SAUSA300_RS04435	#N/A	1.8079	2.88588	0.393149	0	0	0	0	0	0	0.794614	0	0
SAUSA300_RS04440	SAUSA300_0823	0.633627	1.51715	1.55013	0	0.363608	0.31405	0.628397	0	1.80543	0.348117	0	0.308195
SAUSA300_RS04445	SAUSA300_0824	53.9724	59.1065	51.1275	113.161	112.666	114.13	59.4691	30.6741	59.0016	34.8668	24.4854	21.6358
SAUSA300_RS04450	SAUSA300_0825	122.923	121.974	112.726	184.648	200.117	200.63	139.192	86.0596	160.105	72.5911	53.8425	51.2676
SAUSA300_RS04455	#N/A	18.6488	23.3319	12.0566	25.1035	17.354	19.985	12.4965	21.7934	9.57425	12.1841	13.7316	1.96124
SAUSA300_RS04460	SAUSA300_0826	64.2975	61.8251	53.8072	69.2298	72.9849	81.2146	57.7048	16.7725	60.5106	63.805	54.6813	55.23
SAUSA300_RS04465	SAUSA300_0827	39.111	40.8833	35.6455	39.1696	37.6255	37.9932	35.2619	35.438	24.2686	33.5062	27.7468	30.9534
SAUSA300_RS04470	SAUSA300_0828	118.621	106.743	100.7	103.364	101.434	108.968	82.0272	26.479	79.9928	100.934	67.8169	84.9461
SAUSA300_RS04475	SAUSA300_0829	781.846	721.234	712.815	1069.77	992.399	1015.77	576.315	624.703	703.35	814.422	810.769	698.816
SAUSA300_RS04480	SAUSA300_0830	97.977	117.194	97.0648	90.6079	89.4815	86.0447	79.2553	67.4235	95.2787	98.8053	128.331	73.0638
SAUSA300_RS04485	SAUSA300_0831	54.0096	44.449	32.1057	34.4397	44.1844	29.6407	30.396	59.7973	57.51	28.3382	24.6937	25.452
SAUSA300_RS04490	SAUSA300_0832	42.2127	36.4377	28.6863	59.4174	68.4585	65.723	38.6789	18.8476	50.9878	44.3669	66.4088	52.6694
SAUSA300_RS04495	SAUSA300_0833	66.2749	66.2731	55.9239	94.1526	118.061	116.682	75.181	61.9604	95.7572	104.314	107.273	95.8366
SAUSA300_RS04500	SAUSA300_0834	118.768	113.834	109.187	138.76	141.5	142.618	112.633	79.1102	108.805	131.131	146.351	133.386
SAUSA300_RS04505	#N/A	2.6972	1.79393	2.4439	0	0	0	0.891644	3.88748	1.70784	1.9758	3.06177	0.874606
SAUSA300_RS04510	no map found	26.0905	13.0148	18.7941	21.9286	33.6872	29.0958	39.1362	8.46098	24.7804	27.235	31.5423	25.3807
SAUSA300_RS04515	SAUSA300_0835	374.304	375.116	342.198	500.544	504.573	554.201	451.553	200.365	553.888	514.213	423.119	399.645
SAUSA300_RS04520	SAUSA300_0836	171.173	157.596	148.608	129.478	154.412	167.807	153.306	52.5626	134.181	134.566	126.712	138.151
SAUSA300_RS04525	SAUSA300_0837	168.432	93.5975	97.9787	157.294	173.013	181.155	193.56	81.9323	123.181	102.254	137.377	182.693
SAUSA300_RS04530	SAUSA300_0838	421.843	373.801	347.58	381.029	369.516	385.608	349.77	145.671	369.629	326.546	280.96	418.044
SAUSA300_RS04535	SAUSA300_0839	568.592	650.478	491.417	1066.2	1164.69	1027.93	451.282	431.51	651.403	410.649	426.289	439.063
SAUSA300_RS04540	SAUSA300_0840	38.3476	36.2606	44.2074	36.4349	31.8157	49.7682	44.5987	114.537	35.6907	40.2751	50.7687	20.9743
SAUSA300_RS04545	SAUSA300_0841	172.043	206.829	183.09	162.649	177.773	159.396	169.833	327.786	270.026	125.41	135.113	113.854
SAUSA300_RS04550	SAUSA300_0842	234.753	266.341	202.138	293.091	333.944	338.935	140.733	147.478	236.763	161.015	133.648	106.093
SAUSA300_RS04555	SAUSA300_0843	197.513	183.196	147.693	237.479	263.116	243.742	105.296	213.358	144.284	137.375	128.579	91.1485
SAUSA300_RS04560	SAUSA300_0844	936.219	986.34	1009.97	2790.81	2661.72	2809.44	1305.14	534.659	666.71	851.132	859.958	549.003
SAUSA300_RS04565	SAUSA300_0845	80.2224	75.603	63.7381	103.215	94.0502	97.2501	61.2543	34.2051	72.8226	76.0019	65.2543	79.7829
SAUSA300_RS04570	SAUSA300_0846	15.6855	17.8412	13.4709	2.64187	4.34838	2.629	11.8361	20.9694	17.7047	15.1538	17.4444	18.6496
SAUSA300_RS04575	SAUSA300_0847	73.45	68.6055	48.9014	35.1248	46.7308	39.5703	40.5127	31.0687	97.5654	63.1623	83.1969	78.4417
SAUSA300_RS04580	SAUSA300_0848	6.48028	7.79263	7.6567	3.87311	3.86746	3.68295	3.17055	10.0873	4.75977	8.73456	10.1221	12.4399
SAUSA300_RS04585	SAUSA300_0849	134.32	102.854	81.0019	67.1782	116.141	98.0944	53.0903	10.8784	53.1009	29.4875	41.8871	124.003
SAUSA300_RS04590	SAUSA300_0850	27.3252	24.3827	18.823	31.2769	20.2581	28.9374	11.2775	10.2741	19.3439	13.0544	13.1781	31.7
SAUSA300_RS04595	SAUSA300_0851	370.182	260.357	238.607	300.559	324.758	309.761	159.181	74.6153	154.421	114.683	147.413	352.729
SAUSA300_RS04600	SAUSA300_0852	274.59	252.173	222.6	276.83	274.444	294.795	109.98	86.1867	182.985	121.011	114.421	278.079
SAUSA300_RS04605	SAUSA300_0853	191.276	162.212	150.548	205.65	224.384	231.984	95.4998	92.106	149.106	98.4345	115.273	223.968
SAUSA300_RS04610	SAUSA300_0854	85.0245	53.3787	55.5192	42.0001	62.2074	75.8661	33.9136	36.2106	25.1876	19.1708	27.4104	60.1949
SAUSA300_RS04615	SAUSA300_0855	225.454	156.073	138.703	235.355	260.016	245.217	97.2448	91.8259	175.703	114.26	122.326	249.038
SAUSA300_RS04620	SAUSA300_0856	40.1524	36.4027	32.3549	38.5084	33.4064	28.8533	21.2636	31.4643	34.0634	39.979	33.9857	40.4505
SAUSA300_RS04625	SAUSA300_0857	204.465	195.371	162.581	309.61	336.089	321.092	189.864	77.0035	197.549	184.607	201.397	215.082
SAUSA300_RS04630	SAUSA300_0858	550.991	504.241	454.274	408.29	469.66	461.653	457.944	237.445	485.46	458.644	447.208	559.116
SAUSA300_RS04635	SAUSA300_0859	100.283	107.86	77.1011	196.859	180.74	190.046	50.3198	87.9852	112.767	59.0085	38.2037	37.0079
SAUSA300_RS04640	SAUSA300_0860	71.8516	76.1727	59.4477	62.1833	61.9323	67.6117	88.4603	45.2886	135.134	63.437	63.5198	68.878
SAUSA300_RS04645	SAUSA300_0861	212.097	226.987	209.871	261.6	261.916	262.451	434.127	206.224	340.313	230.059	225.097	240.013
SAUSA300_RS04655	SAUSA300_0862	15.8279	12.2473	12.7761	12.5598	17.8578	16.8067	20.9651	28.7673	11.0073	23.8179	30.6967	56.4742
SAUSA300_RS04660	SAUSA300_0863	21.8033	19.4508	16.1977	7.92397	9.4617	7.24021	13.3756	7.81721	19.0944	8.18452	10.7868	102.006
SAUSA300_RS04665	SAUSA300_0864	16.0535	16.6764	16.1054	5.77006	7.5028	5.65993	12.6793	25.404	13.2039	4.27352	7.10148	85.248
SAUSA300_RS04670	SAUSA300_0865	366.069	381.239	315.426	573.36	614.988	635.367	289.673	199.233	340.998	476.496	522.236	657.048
SAUSA300_RS04675	SAUSA300_0866	132.542	101.637	92.8733	190.708	320.145	210.732	63.8338	113.122	64.1774	75.9601	73.2816	101.463
SAUSA300_RS04680	SAUSA300_0867	70.6177	57.0448	51.671	116.925	154.679	130.959	42.511	60.8224	42.247	35.299	48.6804	74.7064
SAUSA300_RS04685	SAUSA300_0868	147.789	144.297	128.478	253.486	342.018	266.206	77.1504	114.62	78.6584	113.464	89.3304	140.734
SAUSA300_RS04690	SAUSA300_0869	40.5557	38.7943	30.131	46.6386	45.7553	48.7942	20.694	27.5511	44.5983	31.79	37.3187	22.3368
SAUSA300_RS04695	SAUSA300_0870	112.332	96.4785	85.7174	93.1457	95.9799	101.525	50.0415	47.7094	102.1	64.1015	65.3113	61.7452
SAUSA300_RS04700	SAUSA300_0871	431.235	354.854	310.867	540.534	646.63	563.099	186.327	318.735	333.375	275.295	302.371	369.403
SAUSA300_RS04705	SAUSA300_0872	154.812	150.212	123.255	92.7188	106.901	99.1793	117.752	266.651	124.922	132.432	134.897	77.665
SAUSA300_RS04710	SAUSA300_0873	555.964	371.974	296.855	426.662	365.177	369.413	211.96	267.032	390.943	460.442	451.904	411.692
SAUSA300_RS04715	SAUSA300_0874	211.024	172.527	169.077	194.753	194.087	208.763	119.847	200.325	163.375	159.368	164.038	195.928
SAUSA300_RS04720	SAUSA300_0875	1047.21	1314.62	1074.38	1586.05	1610.18	1377.28	531.216	543.228	763.802	943.615	952.919	800.528
SAUSA300_RS04725	SAUSA300_0876	5.96578	4.34456	3.82622	3.21781	4.6698	3.21577	2.75378	2.13972	3.55117	4.04793	3.03343	3.36976
SAUSA300_RS04730	SAUSA300_0877	71.4251	72.4635	72.7759	265.807	180.45	273.505	50.0171	44.143	41.2551	54.1561	59.6637	64.7952
SAUSA300_RS04735	SAUSA300_0878	7.74281	7.09529	3.36752	0.14283	1.31651	1.4782	1.36514	2.97593	5.01162	2.3948	1.87507	2.23175
SAUSA300_RS04740	SAUSA300_0879	1.6981	1.63332	2.27244	0	0.8995	0.172645	0.518181	1.12961	0.992513	0.956865	0.296559	1.2707
SAUSA300_RS04745	SAUSA300_0880	0.854952	1.24066	0.760578	0.38711	0.535217	1.69499	0.693732	0.672134	0.29528	0	0.635246	0.756085
SAUSA300_RS04750	SAUSA300_0881	1.02561	0.533849	0.969697	0.666286	1.84241	1.06087	1.23826	0.385621	0.16941	0.195991	1.33634	0.780815
SAUSA300_RS04755	SAUSA300_0882	28.8171	28.5568	22.2906	19.5063	16.4258	17.6379	11.892	28.4328	17.267	26.5641	31.4828	20.3193
SAUSA300_RS04760	SAUSA300_0883	108.399	94.2071	80.197	583.604	562.413	553.984	59.9523	34.7192	91.5166	526.1	530.958	294.591
SAUSA300_RS04765	SAUSA300_0884	180.009	212.187	152.846	265.895	271.562	255.292	145	213.435	149.822	184.53	237.9	195.728
SAUSA300_RS04770	SAUSA300_0885	449.189	391.572	439.047	1550.11	1679.38	1333.82	222.688	178.651	213.518	811.017	889.905	817.358
SAUSA300_RS04775	SAUSA300_0886	671.921	555.121	582.637	1716.32	1864.23	1660.68	347.636	172.604	377.465	1013.16	1053.15	1111.72
SAUSA300_RS04780	#N/A	11.7722	7.68743	6.4	9.66114	9.51911	7.16084	3.84746	16.1961	6.607	6.1737	7.10692	0.260272
SAUSA300_RS04785	SAUSA300_0887	85.4243	85.3212	59.2294	19.8391	25.6996	23.6909	51.7817	95.8911	181.799	7.92557	9.23882	9.84427
SAUSA300_RS04790	SAUSA300_0888	162.414	147.253	116.006	30.8625	31.1205	34.9149	85.2956	86.2214	250.99	8.60053	9.58326	7.34228
SAUSA300_RS04795	SAUSA300_0889	281.973	244.209	190.718	49.3378	65.0414	49.9652	188.806	206.392	638.552	10.3278	6.59002	19.99
SAUSA300_RS04800	SAUSA300_0890	348.386	327.987	291.028	44.9824	58.1193	62.0648	193.217	216.671	606.544	5.5876	3.82429	22.3637
SAUSA300_RS04805	SAUSA300_0891	215.14	194.893	172.822	37.3687	44.8877	42.9514	145.231	193.085	418.29	4.03929	3.81723	15.125
SAUSA300_RS04810	SAUSA300_0892	1.89008	3.48122	3.57271	0.651725	0.667461	0.980033	0.692115	3.26902	3.20369	0.191708	0.277272	0
SAUSA300_RS04815	SAUSA300_0893	6.26886	7.2226	5.60685	0.629495	1.50858	1.20274	3.40939	0.874387	4.99374	0.555505	0.482066	1.08196
SAUSA300_RS04820	SAUSA300_0894	31.6378	29.8384	23.6154	3.6734	3.26913	4.73956	17.5548	22.4332	26.4741	5.47725	9.00742	4.05742
SAUSA300_RS04825	SAUSA300_0895	17.669	17.4519	13.5777	3.61303	3.09236	4.6227	8.63311	21.0602	13.9766	4.21319	6.35246	6.2503
SAUSA300_RS04830	SAUSA300_0896	14.4829	14.8103	9.47302	8.5941	7.79159	7.96341	9.98702	13.6987	16.5498	6.46502	6.1652	7.37465
SAUSA300_RS04835	SAUSA300_0897	115.824	119.315	99.8503	161.415	158.847	167.174	77.8783	78.8923	113.359	59.9235	60.213	76.2922
SAUSA300_RS04840	SAUSA300_0898	3081.34	2783.13	2538.32	1487.38	1607.27	1715.21	2445.82	1445.99	3333.75	1539.35	1666.5	1746.97
SAUSA300_RS04845	SAUSA300_0899	378.602	309.807	225.307	190.708	233.368	224.781	194.852	151.029	214.056	180.629	154.54	187.69
SAUSA300_RS04850	no map found	4.25096	3.95828	4.23692	1.38629	1.97477	1.60528	2.35888	1.31291	4.22976	2.11306	2.68852	1.37844
SAUSA300_RS04855	SAUSA300_0902	179.402	174.359	122.755	229.016	258.894	238.483	63.8753	82.0561	154.569	155.423	159.765	145.649
SAUSA300_RS04860	SAUSA300_0903	92.0055	89.6683	73.0117	124.416	126.6	133.127	79.8403	95.7129	71.8816	82.2086	95.1767	95.6377
SAUSA300_RS04865	SAUSA300_0904	71.7115	79.7591	90.5725	157.874	175.873	169.471	69.7675	63.6654	75.1029	87.7853	90.0713	92.3068
SAUSA300_RS04870	SAUSA300_0905	9.66041	8.38071	6.3023	9.41381	16.1971	12.1575	6.33157	20.3405	10.2125	9.04576	9.49768	7.68152
SAUSA300_RS04875	SAUSA300_0906	54.1997	53.2146	37.8846	69.6297	122.435	77.6055	21.4725	22.3195	38.1319	31.5105	44.9236	29.8497
SAUSA300_RS04880	SAUSA300_0907	120.195	114.779	97.0781	199.679	234.115	213.25	77.1861	67.8475	108.496	93.9668	123.866	91.2808
SAUSA300_RS04885	SAUSA300_0908	181.728	176.902	151.31	289.792	339.084	285.663	121.333	206.699	193.783	181.814	203.998	154.371
SAUSA300_RS04890	SAUSA300_0909	43.887	45.0886	30.9029	26.1605	30.811	18.1653	21.7624	36.8424	54.3212	16.5447	24.4061	23.8445
SAUSA300_RS04895	SAUSA300_0910	121.901	109.505	101.776	59.6208	65.9452	61.3111	50.8787	54.7949	94.785	42.7234	46.0989	60.4482
SAUSA300_RS04900	SAUSA300_0911	116.213	114.317	103.716	77.6555	82.8138	87.0761	55.843	51.9215	74.6978	52.659	43.8774	64.8261
SAUSA300_RS04905	SAUSA300_0912	284.115	280.842	231.233	378.428	389.958	414.564	138.189	219.953	133.265	241.359	259.367	233.071
SAUSA300_RS04910	SAUSA300_0913	159.711	142.578	120.399	109.273	88.3807	106.122	83.0239	161.32	114.685	125.106	140.512	83.7617
SAUSA300_RS04915	SAUSA300_0914	26.5551	28.4538	29.8072	11.0086	14.3079	10.9707	15.7069	21.7268	37.8174	8.38675	8.10111	5.93996
SAUSA300_RS04920	SAUSA300_0915	24.9819	22.6148	20.3723	12.9338	18.5612	20.0719	17.6038	42.6393	29.472	12.5693	9.04493	10.3605
SAUSA300_RS04925	SAUSA300_0916	265.145	274.715	275.634	292.626	313.74	321.799	493.892	410.358	285.842	856.612	733.291	643.021
SAUSA300_RS04930	SAUSA300_0917	144.625	119.342	94.2963	67.9217	78.7618	83.8086	48.8214	120.649	76.2419	87.4676	92.5118	101.564
SAUSA300_RS04935	SAUSA300_0918	161.151	145.687	114.414	126.587	120.283	118.61	71.5783	171.723	98.009	134.18	133.515	130.515
SAUSA300_RS04940	SAUSA300_0919	147.573	142.237	130.621	144.721	155.807	151.392	97.1359	68.4243	167.825	155.458	149.152	143.329
SAUSA300_RS04945	SAUSA300_0920	362.287	300.291	280.211	217.102	279.1	233.859	234.349	47.9456	323.94	289.897	272.406	326.208
SAUSA300_RS04950	SAUSA300_0921	466.099	395.5	350.381	253.692	236.914	255.004	206.715	210.095	313.524	311.15	287.15	331.182
SAUSA300_RS04955	SAUSA300_0922	326.138	333.858	306.228	95.0514	99.0084	107.908	155.045	115.391	140.527	117.022	97.3918	133.909
SAUSA300_RS04960	SAUSA300_0923	35.8193	36.8961	32.9028	53.072	51.332	48.548	27.5633	20.0443	31.065	33.1092	38.5025	28.0596
SAUSA300_RS04965	SAUSA300_0924	87.7531	89.0864	79.8847	84.1216	92.6236	98.4161	51.0156	43.8178	61.6556	61.2431	61.1192	62.5063
SAUSA300_RS04970	SAUSA300_0925	27.9852	31.7126	24.7949	32.7093	32.5732	35.0035	20.2592	24.5436	22.8186	21.5397	28.1416	18.299
SAUSA300_RS04975	#N/A	24.1081	44.2999	35.9665	54.452	59.1986	51.1301	17.2368	654.538	2.13	11.0889	19.8568	16.362
SAUSA300_RS04980	#N/A	12.6409	5.84102	6.51055	3.31366	7.63576	2.63802	3.9589	40.2743	0	10.2346	4.53142	2.58883
SAUSA300_RS04985	SAUSA300_0928	82.3757	102.148	92.9942	1.09002	0.602823	1.73554	187.961	196.829	370.493	4.03998	5.00841	1.70318
SAUSA300_RS04990	SAUSA300_0929	45.7969	45.0988	38.6471	302.428	405.846	340.593	34.3466	49.2591	85.6961	46.0658	23.2779	43.4428
SAUSA300_RS04995	SAUSA300_0930	97.2685	94.1762	80.0901	217.805	209.809	197.15	52.294	86.5643	60.117	85.4367	88.6313	119.212
SAUSA300_RS05000	SAUSA300_0931	530.273	466.202	415.032	579.891	499.56	486.245	305.585	685.053	260.257	543.947	522.65	456.337
SAUSA300_RS05005	SAUSA300_0932	87.7975	55.4778	52.3651	40.5965	46.3464	46.5919	52.7689	216.113	38.0398	53.8282	63.3497	57.154
SAUSA300_RS05010	#N/A	2236.19	2509.8	3696.37	468.111	322.428	437.035	1602.54	23245.4	914.091	1044.74	969.29	1299.29
SAUSA300_RS05015	#N/A	2.93518	4.68531	1.06381	1.21826	0	0	0.970318	0	0	0	0	0
SAUSA300_RS05020	SAUSA300_0934	3.04721	2.37127	2.23645	0.442665	1.16576	0.755158	1.53621	3.29397	2.60478	0.279025	0.415092	0.197621
SAUSA300_RS05025	SAUSA300_0935	5.28516	8.43648	7.43676	1.93555	0.356811	2.77362	2.00412	2.68854	4.72449	0.34161	0.846995	5.14138
SAUSA300_RS05030	SAUSA300_0936	6.451	6.26533	6.8452	5.61309	3.74652	5.54723	3.62282	8.73774	11.8112	1.53724	1.05874	0.604868
SAUSA300_RS05040	SAUSA300_0938	9.00938	7.32893	6.9702	5.1776	9.147	5.15238	14.6053	7.4915	4.60761	1.90376	4.0122	3.03379
SAUSA300_RS05045	SAUSA300_0939	38.8209	38.0516	39.1716	50.8956	35.8602	35.3115	73.5281	44.5486	44.7703	15.3164	21.7857	24.1066
SAUSA300_RS05050	SAUSA300_0940	632.602	596.039	439.204	223.115	256.022	264.91	100.497	322.726	137	73.4116	75.7776	201.233
SAUSA300_RS05055	SAUSA300_0941	18.348	21.6134	24.6406	7.11919	10.3799	6.90419	43.3005	45.3985	45.2204	7.76735	6.44312	8.19123
SAUSA300_RS05060	no map found	12.0965	6.03411	8.22039	19.769	11.2801	17.9865	14.246	0	2.87227	3.32293	7.72402	8.09011
SAUSA300_RS05065	no map found	15.0156	6.0844	6.02828	1.72587	4.24209	7.78582	9.39322	1.99773	6.14347	4.56903	8.18174	4.4945
SAUSA300_RS05070	SAUSA300_0943	15.0056	16.8824	16.5123	59.4298	46.686	53.0471	12.6405	19.543	24.7265	34.367	30.4147	36.2296
SAUSA300_RS05075	SAUSA300_0944	123.125	132.411	110.994	202.075	185.039	217.236	97.0225	368.553	106.595	135.932	150.565	153.531
SAUSA300_RS05080	SAUSA300_0945	102.324	93.3932	82.5769	67.4228	62.6502	72.4148	73.4664	120.709	97.012	148.061	131.152	116.825
SAUSA300_RS05085	SAUSA300_0946	159.054	141.767	133.659	25.6838	25.9999	25.2337	126.583	83.2603	132.608	172.673	165.056	163.252
SAUSA300_RS05090	SAUSA300_0947	113.698	98.0769	95.4178	4.63665	5.69833	7.25947	86.6625	49.9135	68.1415	126.569	103.394	135.358
SAUSA300_RS05095	SAUSA300_0948	819.131	874.506	816.194	823.729	802.869	789.841	618.879	490.83	513.361	1115.38	1077.37	1065.41
SAUSA300_RS05100	SAUSA300_0949	34.3239	33.6704	29.429	2.25931	5.55328	5.09617	13.9461	15.6913	30.4461	6.64586	8.03298	1.17674
SAUSA300_RS05105	SAUSA300_0950	61.2117	59.3334	55.9988	7.46415	10.0777	8.36935	30.6044	25.1897	52.9257	17.1629	16.3315	4.18879
SAUSA300_RS05110	SAUSA300_0951	340.057	305.09	325.366	42.6499	25.7169	34.1494	165.297	287.247	260.26	113.887	85.0482	15.8441
SAUSA300_RS05115	SAUSA300_0952	92.6247	80.3399	64.4009	42.389	52.7561	52.7604	51.6285	138.606	103.566	21.6465	22.1275	19.1641
SAUSA300_RS05120	SAUSA300_0953	5.13294	3.62405	3.86383	7.25171	10.0828	13.3075	3.52424	7.25586	1.68757	1.30156	1.41187	1.5364
SAUSA300_RS05125	SAUSA300_0954	15.3259	14.0336	9.81749	5.02966	6.81764	2.35537	9.42595	2.05481	10.8326	2.61087	3.88408	1.38688
SAUSA300_RS05130	#N/A	0.899065	0.71757	0.48878	0	1.03186	0.891222	0.445822	0	0	0	1.22471	0
SAUSA300_RS05135	SAUSA300_0955	176.357	168.193	138.046	302.797	266.887	384.842	132.501	89.2543	263.769	184.855	159.357	179.385
SAUSA300_RS05140	SAUSA300_0956	33.6095	34.6067	21.7018	20.5676	19.4843	20.4674	23.0936	32.7353	41.4004	20.1668	25.7822	11.8283
SAUSA300_RS05145	SAUSA300_0957	146.092	120.997	93.0736	65.429	129.857	100.816	106.117	63.2149	111.488	99.1799	97.1225	134.595
SAUSA300_RS05150	SAUSA300_0958	424.585	404.954	322.988	375.541	429.37	392.21	258.035	259.686	454.003	377.136	341.531	383.065
SAUSA300_RS05155	SAUSA300_0959	21.9401	19.3456	17.9031	84.2985	120.484	94.9488	36.5966	21.6839	23.0215	46.9301	51.1778	35.3688
SAUSA300_RS05160	SAUSA300_0960	1315.77	1112.96	963.942	607.505	551.745	772.613	534.771	538.228	606.76	1634.63	1714.14	1395.67
SAUSA300_RS05165	SAUSA300_0961	1654.79	1429.76	1458.61	989.177	869.04	1088.67	784.594	961.997	703.849	2106.64	2396.83	2094.46
SAUSA300_RS05170	SAUSA300_0962	2665.52	2101.78	2268.35	1595.61	1242.16	1638.27	1350.31	1018.36	1402.95	3434.86	3767.54	3230.28
SAUSA300_RS05175	SAUSA300_0963	2236.62	1743.08	1944.93	1333.37	1096.16	1379.84	1212.75	734.469	1430.47	2958.34	3273.68	2758.04
SAUSA300_RS05180	#N/A	1.21703	4.53294	0.882188	2.02053	3.72476	0	1.60931	0	0	0	6.07874	0.789279
SAUSA300_RS05185	SAUSA300_0964	789.583	742.777	692.172	729.553	1178.14	864.2	526.141	594.344	721.916	892.426	972.332	1041.03
SAUSA300_RS05190	SAUSA300_0965	323.787	433.451	426.286	273.781	306.095	265.295	436.238	280.156	345.453	178.304	185.362	261.138
SAUSA300_RS05195	SAUSA300_0966	436.17	512.945	487.617	11.8345	9.24828	15.9756	494.76	268.019	695.483	9.98943	7.74001	7.63786
SAUSA300_RS05200	SAUSA300_0967	809.592	868.896	866.674	17.452	15.7806	19.5213	1042.77	818.527	1581.44	12.9639	16.7361	16.9137
SAUSA300_RS05205	SAUSA300_0968	683.852	663.809	741.402	10.3993	10.5601	15.0143	757.385	603.502	915.583	6.3772	10.027	8.53764
SAUSA300_RS05210	SAUSA300_0969	924.249	981.901	1006.79	13.1793	7.37545	10.1174	1159.37	392.282	1364.33	4.9844	6.43668	14.3416
SAUSA300_RS05215	SAUSA300_0970	2875.6	3053.97	3455.58	30.3259	28.2932	37.8332	2885.3	4227.13	3767.14	29.5355	26.0961	28.0264
SAUSA300_RS05220	SAUSA300_0971	1972.37	2220.63	2322.49	16.3981	16.6836	15.1776	1824.66	1108.13	2443.46	14.02	9.96292	17.5101
SAUSA300_RS05225	SAUSA300_0972	1604.94	1689.47	1742.9	15.5642	14.5002	12.7238	1685.5	1011.51	2379.9	10.0426	10.7564	13.4672
SAUSA300_RS05230	SAUSA300_0973	2902.87	3479.15	3895.99	37.3149	24.9331	34.8018	3074.01	2984.09	4345.74	18.9688	17.6369	25.5676
SAUSA300_RS05235	SAUSA300_0974	1696.01	2075.97	2352.75	24.984	23.2305	20.2388	2144.4	1168.96	2859.26	16.052	8.15177	16.0946
SAUSA300_RS05240	SAUSA300_0975	1600.96	2002.24	2327.77	20.9204	25.0911	22.4071	2200.28	882.86	2862.26	15.4958	13.5575	25.14
SAUSA300_RS05245	SAUSA300_0976	2042.82	3160.26	3519.11	45.5031	35.6091	41.0605	2797.76	1913.44	2801.63	27.8535	22.0035	33.6828
SAUSA300_RS05250	SAUSA300_0977	15.9526	15.5945	14.9923	11.3946	13.4832	14.7101	5.88684	17.6454	9.63119	5.16351	10.1073	6.73674
SAUSA300_RS05255	SAUSA300_0978	57.4843	55.3175	45.2315	66.699	59.9252	60.3722	19.9217	39.4242	46.4115	25.8292	35.805	32.9148
SAUSA300_RS05260	SAUSA300_0979	37.0771	35.0544	33.8149	52.6389	48.5189	54.6152	15.3785	18.7287	29.2912	12.7552	23.3651	28.6525
SAUSA300_RS05270	no map found	6.28347	3.83501	7.23394	1.84092	7.63576	10.9917	10.6304	9.58911	1.40422	0	0.503491	0
SAUSA300_RS05275	SAUSA300_0980	108.652	107.122	113.282	175.847	188.066	180.982	130.398	64.5933	80.0114	103.565	108.67	103.448
SAUSA300_RS05280	SAUSA300_0981	70.9549	55.5787	47.7329	56.8873	53.9971	54.3965	35.3112	28.6938	47.0289	71.1413	72.665	54.541
SAUSA300_RS05285	SAUSA300_0982	115.969	160.254	182.847	177.125	206.714	237.75	325.625	76.2891	111.019	108.445	80.1136	85.6389
SAUSA300_RS05290	SAUSA300_0983	556.168	632.429	600.255	1450.19	1478.68	1526.12	965.074	250.502	716.39	1236.62	1169.77	1128.62
SAUSA300_RS05295	SAUSA300_0984	914.48	1038.98	1081.4	1907.67	1944.65	1949.85	1310.59	525.644	870.103	1560.97	1668.99	1552.96
SAUSA300_RS05300	SAUSA300_0985	13.8606	12.9347	10.4336	22.8345	25.942	30.4387	15.6495	9.2203	15.3924	16.8703	15.9762	2.48926
SAUSA300_RS05305	SAUSA300_0986	143.576	89.8259	82.8557	10.3096	14.6324	11.9844	44.1089	37.7017	51.3593	209.652	189.242	179.978
SAUSA300_RS05310	SAUSA300_0987	134.529	65.8286	76.967	8.28415	9.20783	5.91614	23.7728	18.6142	37.914	141.909	162.332	151.523
SAUSA300_RS05315	SAUSA300_0988	504.325	347.794	330.765	126.886	118.682	127.425	148.981	153.599	270.774	573.093	542.233	443.528
SAUSA300_RS05325	SAUSA300_0989	613.588	584.032	532.097	409.158	372.075	417.492	366.455	543.835	575.967	442.954	473.037	494.611
SAUSA300_RS05330	SAUSA300_0990	535.664	417.709	438.248	391.511	520.905	414.675	354.99	210.829	608.529	465.665	496.905	561.21
SAUSA300_RS05335	#N/A	5.67946	4.53294	7.0575	2.02053	1.86238	6.43419	3.62094	14.0329	3.08244	3.56607	3.31568	13.4177
SAUSA300_RS05340	SAUSA300_0991	284.835	239.095	189.105	311.331	299.621	253.049	120.936	323.633	169.995	149.189	127.693	173.41
SAUSA300_RS05345	SAUSA300_0992	156.857	138.912	97.8659	147.054	195.826	165.823	61.404	47.4868	87.3776	117.177	129.221	117.519
SAUSA300_RS05350	SAUSA300_0993	1304.52	1586.71	1681.99	773.15	793.11	776.562	2280.64	1040.59	2197.17	842.081	855.23	750.396
SAUSA300_RS05355	SAUSA300_0994	1934.29	2314.26	2452.22	878.095	889.706	938.277	3207.09	1561.47	2846.07	971.437	917.127	848.617
SAUSA300_RS05360	SAUSA300_0995	3282.28	3644.66	4056.5	1536.12	1458.94	1391.85	5036.8	2482.27	4494.12	1540.62	1350.91	1444.21
SAUSA300_RS05365	SAUSA300_0996	2041.67	2033.6	1979.85	779.929	765.448	763.774	2550.63	1131.37	2418.2	689.582	624.061	773.545
SAUSA300_RS05370	SAUSA300_0997	240.451	250.783	224.685	131.466	124.496	127.958	136.625	265.785	197.125	104.889	119.196	105.523
SAUSA300_RS05375	SAUSA300_0998	76.5105	67.4815	75.1526	46.4833	32.0278	31.1433	59.9333	38.3565	69.509	29.6479	35.622	68.3165
SAUSA300_RS05380	SAUSA300_0999	39.8729	32.1511	37.2598	22.9233	25.3131	21.5017	30.7312	49.2591	23.0254	15.1216	27.4368	30.7646
SAUSA300_RS05385	SAUSA300_1000	6.50301	5.68931	7.07077	6.07297	2.87059	5.82645	5.82921	5.94813	4.98869	2.61087	4.8551	4.74457
SAUSA300_RS05390	SAUSA300_1001	29.0764	26.6976	26.7254	12.5796	16.9684	18.3196	29.8139	11.72	11.7019	7.85196	17.0348	37.1546
SAUSA300_RS05395	SAUSA300_1002	82.5131	72.6791	92.3439	55.0734	59.1878	61.8976	90.0797	33.7494	56.8357	39.6153	47.2129	75.6583
SAUSA300_RS05400	SAUSA300_1003	1347.89	1415.71	1316.36	848.029	871.375	927.768	1027.18	1979.02	1502.62	501.948	451.743	732.773
SAUSA300_RS05405	SAUSA300_1004	120.944	133.888	99.725	170.713	190.076	203.269	38.882	116.097	97.4932	57.7003	70.5607	57.3242
SAUSA300_RS05410	SAUSA300_1005	50.5988	39.2953	31.5182	20.5726	23.0258	26.2486	22.2377	83.2403	39.3712	21.8017	23.3102	15.1398
SAUSA300_RS05415	SAUSA300_1006	207.219	172.187	140.268	205.689	210.449	216.189	78.1319	247.68	147.957	143.713	143.9	114.288
SAUSA300_RS05420	SAUSA300_1007	156.685	152.086	126.856	232.016	325.626	270.97	135.908	261.616	145.841	151.771	178.958	167.899
SAUSA300_RS05425	SAUSA300_1008	94.5985	68.6569	68.9485	77.0167	53.0924	56.1609	92.529	132.599	61.2153	63.3953	65.1392	31.8548
SAUSA300_RS05430	SAUSA300_1009	385.522	336.704	309.644	266.276	234.217	274.508	281.681	197.775	223.217	564.72	575.844	471.8
SAUSA300_RS05435	#N/A	130.092	114.971	110.124	189.352	144.534	181.364	108.693	66.7813	125.252	154.694	145.653	103.438
SAUSA300_RS05440	SAUSA300_1011	58.5761	51.6985	46.9532	81.5552	80.3889	73.119	42.7241	67.8981	32.5762	74.4667	111.175	41.2043
SAUSA300_RS05445	SAUSA300_1012	258.711	227.84	191.66	278.24	267.252	257.35	144.156	117.258	190.257	193.886	212.534	177.631
SAUSA300_RS05450	SAUSA300_1013	138.43	126.551	107.934	107.451	131.059	134.965	72.1926	59.0821	93.4718	104.652	92.1796	147.956
SAUSA300_RS05455	SAUSA300_1014	291.831	267.335	212.132	189.506	209.237	179.602	123.15	106.722	323.746	102.257	93.9945	224.049
SAUSA300_RS05460	SAUSA300_1015	202.055	174.06	186.203	86.7929	86.4046	102.831	164.357	127.277	120.144	212.34	204.361	186.072
SAUSA300_RS05465	SAUSA300_1016	443.885	363.099	365.742	140.885	145.808	153.704	289.972	136.74	289.76	459.428	495.028	371.293
SAUSA300_RS05470	SAUSA300_1017	488.397	344.72	357.822	118.883	123.957	135.327	291.455	141.969	226.089	421.537	511.403	405.976
SAUSA300_RS05480	SAUSA300_1018	97.9215	80.1107	64.3946	54.4695	62.2336	67.0941	62.9782	64.4355	77.9831	83.3518	95.6706	73.4189
SAUSA300_RS05485	SAUSA300_1019	52.6511	50.8114	43.9025	32.2796	41.865	40.7074	38.3376	45.631	52.2952	62.2648	60.3148	45.7509
SAUSA300_RS05490	SAUSA300_1020	95.5977	94.2572	87.0882	176.943	208.192	189.314	56.2125	52.6005	77.7094	86.8263	98.9874	87.9701
SAUSA300_RS05495	SAUSA300_1021	22.3074	12.0256	14.4679	28.2636	20.6615	24.8284	9.70318	8.46098	10.4078	7.74047	21.5909	17.5127
SAUSA300_RS05500	SAUSA300_1022	17.0165	14.1941	6.39926	18.48	33.1862	33.2289	9.89725	6.63862	8.74939	14.9021	21.96	16.927
SAUSA300_RS05505	SAUSA300_1023	52.1955	46.2793	42.0648	92.6818	96.1852	84.1688	33.7199	54.0381	34.9116	51.9001	65.8433	53.2785
SAUSA300_RS05510	SAUSA300_1024	26.1371	23.0046	19.2081	39.8771	39.1273	36.6619	17.9298	4.46698	17.6618	17.4815	33.0709	31.9584
SAUSA300_RS05515	SAUSA300_1025	43.1137	44.1919	40.1198	27.2505	29.4379	34.9711	21.1402	52.2354	25.7749	40.496	48.4743	37.7254
SAUSA300_RS05520	SAUSA300_1026	1072	893.354	968.804	854.916	952.828	888.913	1463.57	209.569	598.267	1264.59	1361.62	1661.34
SAUSA300_RS05530	SAUSA300_1027	760.229	726.923	755.51	1136.93	1216.46	1098.98	1426	302.553	797.502	1781.61	1632.87	2042.61
SAUSA300_RS05535	SAUSA300_1028	14.4184	23.7348	33.8741	9.61783	7.86034	6.63588	13.5334	63.4574	7.53194	8.65711	10.3465	8.5159
SAUSA300_RS05540	SAUSA300_1029	132.303	161.04	139.887	89.804	88.1049	96.4831	92.5811	88.5149	270.223	22.1813	19.3651	7.92877
SAUSA300_RS05545	SAUSA300_1030	3.20982	6.92865	5.86965	2.54338	2.67921	4.48347	5.35377	5.0469	8.59163	1.12222	1.58997	2.27091
SAUSA300_RS05550	SAUSA300_1031	6.57895	14.3844	20.8555	6.69193	6.4872	6.79712	7.67335	26.4435	8.44881	1.2218	1.57779	1.35211
SAUSA300_RS05555	SAUSA300_1032	14.3053	13.6375	12.1594	6.22018	5.21212	5.73972	10.9782	11.2909	23.2919	1.74652	2.08786	1.2149
SAUSA300_RS05560	SAUSA300_1033	15.8062	18.3047	15.052	10.0336	8.53687	7.88538	13.934	19.6547	26.689	3.17846	3.79964	3.51744
SAUSA300_RS05565	SAUSA300_1034	6.51731	9.31963	9.07933	2.19784	3.27247	3.09563	8.95465	7.04506	12.8959	1.49193	2.31195	2.24542
SAUSA300_RS05570	SAUSA300_1035	21.8689	20.5272	18.0849	7.67051	8.13067	13.4344	23.3685	13.3182	30.4248	1.01534	4.61534	4.79414
SAUSA300_RS05575	#N/A	0.924039	0.737503	0.502357	0	1.06052	0	0	0	7.02111	0	1.88809	3.5956
SAUSA300_RS05580	SAUSA300_1036	57.2381	59.3884	48.2507	64.0596	68.3199	72.7591	39.8695	22.1287	56.2826	47.6511	41.3699	40.2213
SAUSA300_RS05585	SAUSA300_1037	128.114	118.611	101.644	121.564	98.3131	103.036	79.0658	56.2308	115.461	100.337	120.603	139.251
SAUSA300_RS05590	SAUSA300_1038	168.798	154.693	134.451	144.119	134.365	136.923	104.306	68.5963	165.667	128.184	150.086	183.376
SAUSA300_RS05595	SAUSA300_1039	42.4586	35.3719	36.2275	60.2123	52.0842	51.3065	25.9289	22.9771	19.9866	66.0977	76.7302	43.9399
SAUSA300_RS05600	#N/A	60.5505	58.1716	54.8642	77.7221	73.7837	78.1772	49.4862	30.7067	30.53	45.1769	60.3341	31.6332
SAUSA300_RS05605	SAUSA300_1041	35.0816	30.1359	23.2816	31.4227	29.8409	42.6404	26.8287	18.1863	18.1581	22.4775	24.7405	19.3419
SAUSA300_RS05610	SAUSA300_1042	38.3921	38.3605	36.8665	53.0998	55.7638	64.2757	45.0952	28.4651	43.7129	56.0126	48.6076	37.121
SAUSA300_RS05615	SAUSA300_1043	60.5193	58.7459	60.2136	52.6356	60.4619	63.3394	57.1757	33.4333	46.5653	55.9721	54.9211	55.0086
SAUSA300_RS05620	SAUSA300_1044	576.284	507.486	408.545	615.789	586.135	691.224	339.963	227.399	349.651	233.238	205.64	257.651
SAUSA300_RS05625	#N/A	8.31635	10.3711	13.5636	11.6496	2.38617	16.4876	9.79415	4.4949	11.8481	17.1339	20.533	8.09011
SAUSA300_RS05630	SAUSA300_1045	52.9503	56.2067	60.7395	69.9411	68.9661	66.2835	60.1222	30.5108	46.8074	58.6436	53.4769	33.0686
SAUSA300_RS05635	SAUSA300_1046	105.881	93.9615	96.2467	47.2803	66.8594	65.6287	131.641	38.5903	77.9857	56.8788	66.9766	65.5101
SAUSA300_RS05640	SAUSA300_1047	355.81	329.848	391.45	252.181	261.288	262.178	698.352	223.203	369.055	219.872	219.762	252.785
SAUSA300_RS05645	SAUSA300_1048	291.439	259.254	316.285	232.992	258.549	217.612	649.507	230.562	313.627	149.165	145.605	214.269
SAUSA300_RS05650	SAUSA300_1049	132.688	116.045	88.2568	144.43	162.725	150.797	88.5316	168.618	151.23	92.2704	76.7117	63.3876
SAUSA300_RS05655	SAUSA300_1050	123.897	111.687	79.2596	147.086	157.39	160.502	64.7192	63.112	108.326	95.8564	86.4669	64.5557
SAUSA300_RS05660	SAUSA300_1051	142.269	115.762	75.9994	97.1416	128.399	136.023	64.9016	28.2536	108.326	67.6651	69.5897	58.3643
SAUSA300_RS05665	#N/A	0	0.948218	0.645888	0	0	0.588843	0.294561	2.56851	6.77036	2.61087	0.809183	0
SAUSA300_RS05670	SAUSA300_1052	137.9	97.994	93.7124	116.731	136.055	143.892	163.005	41.8434	144.188	60.8096	72.9147	109.143
SAUSA300_RS05675	#N/A	4.29231	2.56936	1.16676	0	0	5.31859	5.85321	0	4.07678	0	5.11612	1.04388
SAUSA300_RS05680	SAUSA300_1053	101.534	98.1759	83.6762	9.89153	18.2346	11.5659	63.5196	90.1663	35.3675	10.9111	23.5025	15.6972
SAUSA300_RS05685	SAUSA300_1054	13.7786	6.59825	10.3801	3.6764	0.22591	2.53656	10.0534	5.10663	3.73905	5.62342	8.98241	9.95705
SAUSA300_RS05690	SAUSA300_1055	117.531	105.241	91.4048	91.0758	123.046	110.249	146.372	129.973	126.38	11.4501	15.8327	14.2308
SAUSA300_RS05695	SAUSA300_1056	54.3051	63.6522	53.4817	52.3955	74.726	63.6957	69.0834	49.1749	67.5107	4.9986	5.61587	6.91462
SAUSA300_RS05705	no map found	120.721	89.0713	78.1732	28.0592	34.4841	49.4628	51.8807	41.759	30.5758	28.8881	70.164	47.4968
SAUSA300_RS05715	SAUSA300_1057	105.127	92.4148	62.8333	83.9036	57.7577	74.4056	73.3834	29.505	61.5698	90.4433	114.157	73.8481
SAUSA300_RS05720	SAUSA300_1058	141.43	193.069	172.371	42.974	48.32	39.7764	354.136	313.744	271.52	63.6237	86.451	147.746
SAUSA300_RS05725	no map found	0	1.08368	1.10724	5.07193	0	1.34593	0.336641	0	0	0	0.46239	0
SAUSA300_RS05730	no map found	3.77008	2.12401	4.5815	4.41822	5.09051	2.63802	3.51902	15.3426	8.42534	2.43682	0.906285	4.31472
SAUSA300_RS05740	SAUSA300_1059	9.04708	8.72043	6.96153	1.9064	0.79872	0.689858	4.14111	7.82375	4.23029	5.1999	5.59318	0.676996
SAUSA300_RS05745	SAUSA300_1060	4.12381	4.4433	4.8575	0.34232	0.946582	0.681306	3.20365	4.16057	4.70008	4.38023	3.8386	3.47674
SAUSA300_RS05750	SAUSA300_1061	10.0346	8.06377	6.05319	1.02696	1.89316	0.408784	3.88528	7.1324	6.00566	2.26563	7.39633	3.47674
SAUSA300_RS05755	SAUSA300_1062	8.91394	8.18761	7.20145	2.48029	2.972	0.888554	5.82772	2.58389	7.56767	5.14358	6.37655	4.94126
SAUSA300_RS05760	SAUSA300_1063	11.1241	10.2017	10.5834	5.32743	3.92836	3.28692	7.47863	12.9499	10.3624	5.87657	11.7292	7.38775
SAUSA300_RS05765	SAUSA300_1064	31.3105	37.3697	41.6405	28.2523	24.0548	27.1934	53.9359	37.9685	33.9692	32.1153	26.2805	21.5736
SAUSA300_RS05770	no map found	46.3965	33.8863	30.4587	20.1654	15.5729	29.0703	44.4942	47.3147	19.1233	7.21426	22.0609	15.3286
SAUSA300_RS05775	SAUSA300_1065	107.113	103.47	97.7498	37.0952	24.2846	30.8882	68.0175	277.659	104.783	139.037	183.766	158.525
SAUSA300_RS05780	no map found	69.435	90.3968	46.2168	17.7518	22.4225	23.0303	78.0259	22.8312	103.311	13.3445	9.71019	12.3278
SAUSA300_RS05785	#N/A	1370.18	1643.59	1505.2	3252.65	2383.59	2248.55	627.94	22875.9	576.395	1718.94	1140.82	1369.63
SAUSA300_RS05790	SAUSA300_1067	3146.91	3852.42	4896.17	150.956	204.469	253.543	7170.74	4816.93	8221.72	79.6026	53.3701	29.4839
SAUSA300_RS05795	SAUSA300_1068	1348.73	2681.86	2030.73	83.762	119.627	134.832	2987.5	3225.14	4209.86	38.1768	37.2584	25.1692
SAUSA300_RS05800	SAUSA300_1069	47.2455	44.7461	40.4571	25.888	29.1278	32.5488	67.4748	119.037	95.0574	16.3855	27.9308	23.9913
SAUSA300_RS05805	SAUSA300_1070	158.859	143.226	154.398	187.943	222.06	194.711	214.44	460.865	131.968	161.128	161.22	137.367
SAUSA300_RS05810	SAUSA300_1071	169.45	165.05	159.537	123.492	110.562	110.694	136.194	129.4	136.951	91.3126	64.2653	91.0062
SAUSA300_RS05815	SAUSA300_1072	3248.23	2746.83	2599.95	2397.23	2382.99	2327.04	1829.96	2462.2	2081.32	1293.04	1460.44	1604.99
SAUSA300_RS05820	SAUSA300_1073	1608.68	1409.67	1431.54	1463	1616.97	1541.06	1373.98	802.166	1666.23	933.488	992.411	1125.46
SAUSA300_RS05825	SAUSA300_1074	963.208	751.923	788.716	545.889	905.179	706.014	921.281	392.867	936.533	417.077	542.925	712.895
SAUSA300_RS05830	SAUSA300_1075	749.633	724.087	653.652	243.132	278.987	277.966	491.342	373.396	650.306	185.656	168.149	305.013
SAUSA300_RS05835	SAUSA300_1076	171.751	167.67	154.676	92.232	106.711	119.407	139.238	103.634	101.654	63.3421	61.9201	79.0921
SAUSA300_RS05840	SAUSA300_1077	318.165	290.753	300.168	253.771	262.84	262.849	317.225	189.225	274.666	131.832	125.571	188.05
SAUSA300_RS05845	SAUSA300_1078	445.416	395.717	432.475	415.243	408.687	467.049	508.059	214.774	431.128	251.629	218.641	321.986
SAUSA300_RS05850	SAUSA300_1079	832.059	766.063	698.091	860.866	912.643	917.986	692.422	292.56	775.453	749.67	746.867	796.231
SAUSA300_RS05855	SAUSA300_1080	2499.29	2563.31	2343.54	2446.69	2557.39	2522.23	1835.97	1493.55	2104.99	2001.77	1891.61	2261.59
SAUSA300_RS05860	SAUSA300_1081	64.0107	62.3525	47.6782	40.3225	37.0219	45.8406	39.5515	43.5869	81.1417	33.0908	33.2991	30.2766
SAUSA300_RS05865	SAUSA300_1082	998.485	836.507	886.807	865.936	872.291	775.435	453.291	1002.34	608.098	1126.56	1094.45	862.848
SAUSA300_RS05870	SAUSA300_1083	1279.48	1147.3	999.092	1002.03	1049.1	1141.68	648.147	482.006	949.867	1538.69	1552.98	1101.12
SAUSA300_RS05875	SAUSA300_1084	66.1879	35.5826	32.2544	23.913	38.5724	29.2358	24.488	17.7942	35.178	50.4948	88.5262	46.0385
SAUSA300_RS05880	SAUSA300_1085	56.7431	51.6706	41.9429	58.7856	60.205	57.9603	40.6675	35.406	64.6483	107.267	113.808	53.5192
SAUSA300_RS05885	SAUSA300_1086	488.081	379.499	341.505	488.001	492.432	525.683	277.86	168.973	317.177	455.838	556.419	359.421
SAUSA300_RS05890	SAUSA300_1087	236.246	219.414	182.503	210.262	204.286	198.031	141.397	114.85	213.456	246.19	254.485	223.068
SAUSA300_RS05895	SAUSA300_1088	86.1649	75.2087	69.4839	34.8806	40.7623	48.2232	38.1379	58.9406	38.9593	48.3699	44.2069	47.9324
SAUSA300_RS05900	#N/A	1.61707	1.10625	1.50707	0.575288	0.530261	0.457989	0	1.99773	0.877639	0	0.314682	0.898901
SAUSA300_RS05905	SAUSA300_1089	20.4866	16.1891	14.115	26.5194	26.5389	25.3346	15.4896	6.13937	12.3298	43.4615	55.952	32.3604
SAUSA300_RS05910	SAUSA300_1090	59.6821	53.4039	52.186	104.77	99.19	101.943	65.8199	36.1942	49.9738	194.348	187.328	129.336
SAUSA300_RS05915	SAUSA300_1091	98.2842	112.084	111.078	706.271	441.442	539.22	118.561	78.4564	92.6308	1436.96	1766.1	221.742
SAUSA300_RS05920	SAUSA300_1092	9.30821	8.34258	13.8125	298.591	146.148	221.675	29.775	11.8764	14.2033	1370.04	1717.26	70.4359
SAUSA300_RS05925	SAUSA300_1093	9.5044	14.6296	28.1115	665.832	292.704	452.344	63.9618	13.2095	18.6991	2985.35	3415.6	151.235
SAUSA300_RS05930	SAUSA300_1094	18.159	24.2699	41.276	757.464	348.191	542.501	89.3469	23.6908	26.9115	3650.67	3709.58	197.513
SAUSA300_RS05935	SAUSA300_1095	12.8711	17.4348	26.7084	442.988	163.326	301	47.0591	14.8932	12.7413	1944.64	1942.09	94.8769
SAUSA300_RS05940	SAUSA300_1096	26.7727	31.4937	46.8702	788.443	247.982	553.099	80.84	22.1601	32.9687	3061.13	2726.82	179.114
SAUSA300_RS05945	SAUSA300_1097	25.1291	26.8949	36.8743	710.25	206.926	491.488	63.9108	25.5295	33.9202	2658.98	2039.83	159
SAUSA300_RS05950	SAUSA300_1098	26.4167	32.4718	33.5988	724.457	200.252	543.93	64.5262	35.2541	35.0023	2527.66	2093.67	156.567
SAUSA300_RS05955	SAUSA300_1099	30.4543	19.4451	18.3396	330.783	145.725	261.015	36.4758	16.207	27.59	697.067	789.489	75.6596
SAUSA300_RS05960	SAUSA300_1100	96.1966	86.486	74.2289	104.479	120.235	134.854	87.8935	68.6981	59.8891	165.031	188.527	100.704
SAUSA300_RS05965	SAUSA300_1101	108.7	84.7164	71.1891	88.6229	91.8719	99.5665	58.7248	121.473	67.0975	73.0399	71.1738	81.53
SAUSA300_RS05970	SAUSA300_1102	914.239	811.948	683.138	557.388	623.526	584.835	451.165	679.767	726.989	408.401	426.564	566.93
SAUSA300_RS05975	SAUSA300_1103	1292.57	1171.84	890.617	720.608	580.527	660.408	464.357	689.628	811.083	588.341	622.295	620.611
SAUSA300_RS05980	SAUSA300_1104	68.402	66.1098	48.7839	66.2732	59.0817	67.3519	36.4549	26.6098	88.3081	43.4972	37.271	48.7833
SAUSA300_RS05985	SAUSA300_1105	148.369	127.394	112.968	121.374	117.437	124.099	79.2519	54.6329	149.358	96.1829	86.8758	98.4515
SAUSA300_RS05990	SAUSA300_1106	55.9654	58.9863	53.4584	39.2065	30.2549	49.1518	32.4721	44.327	44.7099	56.6675	50.2304	44.0631
SAUSA300_RS05995	no map found	341.949	325.044	315.687	579.891	593.456	554.76	633.618	228.447	368.918	276.829	309.869	345.495
SAUSA300_RS06000	SAUSA300_1108	48.6736	39.6623	36.2807	51.3313	56.2142	47.7433	34.0028	39.7095	58.1503	49.3343	55.3223	47.8458
SAUSA300_RS06005	SAUSA300_1109	139.406	114.412	95.5831	155.195	152.96	162.551	92.7867	106.033	148.861	160.619	192.44	126.226
SAUSA300_RS06010	SAUSA300_1110	100.941	81.538	72.4224	92.6267	105.254	99.6064	70.5217	64.3306	107.104	121.729	145.141	87.0614
SAUSA300_RS06015	SAUSA300_1111	312.148	235.714	218.406	222.651	223.634	226.219	153.791	88.6665	248.432	284.306	350.72	244.964
SAUSA300_RS06020	SAUSA300_1112	176.857	141.636	137.168	110.066	120.078	133.762	81.7454	63.2186	114.659	188.362	193.042	135.705
SAUSA300_RS06025	SAUSA300_1113	365.369	308.78	286.774	257.556	246.526	249.372	175.323	270.37	230.145	335.401	346.33	281.268
SAUSA300_RS06030	SAUSA300_1114	52.5753	52.7365	45.8934	61.1382	70.9969	71.8228	32.8778	64.0369	37.8707	58.3334	60.1345	45.1051
SAUSA300_RS06035	SAUSA300_1115	67.4592	60.2626	58.208	76.4839	87.5449	71.7786	42.6579	63.5558	57.6058	73.6145	71.6597	68.1827
SAUSA300_RS06040	SAUSA300_1116	145.42	148.073	136.143	167.425	174.302	183.213	106.218	211.722	121.951	176.954	169.187	163.768
SAUSA300_RS06045	SAUSA300_1117	14767.2	17278.4	14234.2	6364.99	6306.17	6784	13167.5	16402	12409.3	2632.92	3077.77	3106.6
SAUSA300_RS06050	SAUSA300_1118	355.142	336.23	286.898	327.39	394.005	369.059	302.592	134.631	235.572	278.382	308.681	295.904
SAUSA300_RS06055	SAUSA300_1119	339.501	289.851	270.614	361.772	362.664	382.369	343.85	204.096	247.12	292.884	325.536	328.968
SAUSA300_RS06060	SAUSA300_1120	61.2771	51.535	45.8834	51.9116	49.0711	52.8948	38.9455	23.6587	51.1407	58.739	72.9513	41.9225
SAUSA300_RS06065	SAUSA300_1121	171.03	153.81	150.644	289.729	366.596	308.69	154.677	198.811	85.3562	242.852	286.239	296.835
SAUSA300_RS06070	SAUSA300_1122	346.304	306.738	339.654	729.836	787.249	648.379	357.183	205.481	191.491	577.836	611.26	751.175
SAUSA300_RS06075	SAUSA300_1123	360.429	293.727	332.843	577.612	593.192	590.78	309.569	84.2539	134.355	514.334	580.726	664.384
SAUSA300_RS06080	SAUSA300_1124	354.175	313.454	351.953	618.606	753.603	680.097	331.524	55.1863	174.095	599.755	669.078	784.443
SAUSA300_RS06090	SAUSA300_1125	1561.34	1912.46	1614.42	2348.24	2088.09	2131.98	1481.63	2247.91	881.42	2022.56	2166.37	1734.19
SAUSA300_RS06095	SAUSA300_1126	171.371	163.109	166.321	98.629	108.591	104.196	150.081	78.9923	134.149	173.773	220.257	136.603
SAUSA300_RS06100	SAUSA300_1127	126.039	111.66	114.061	76.9193	66.9494	71.7468	101.206	71.7369	100.87	130.469	150.33	99.4763
SAUSA300_RS06105	SAUSA300_1128	226.755	235.513	244.384	171.941	165.625	164.006	171.165	196.266	177.447	259.635	223.637	201.69
SAUSA300_RS06110	SAUSA300_1129	116.129	107.157	119.914	84.7073	95.9629	91.2018	81.2882	42.7623	81.9762	91.2159	97.3644	86.8775
SAUSA300_RS06115	SAUSA300_1130	483.735	357.669	338.853	401.672	395.268	376.54	283.135	167.494	285.048	443.597	386.512	426.363
SAUSA300_RS06120	SAUSA300_1131	376.948	347.171	355.996	397.549	412.082	371.33	302.296	200.121	315.95	431.078	480.479	719.668
SAUSA300_RS06125	SAUSA300_1132	65.4418	57.6042	56.2999	41.4208	35.9062	40.2376	47.0316	29.966	33.0995	67.0124	83.8853	119.618
SAUSA300_RS06130	SAUSA300_1133	104.259	96.433	84.4695	66.0038	67.3561	83.7785	81.9406	51.4538	79.8866	125.407	115.128	186.796
SAUSA300_RS06135	SAUSA300_1134	1344.97	1593.69	1490.69	2676.42	2546.56	2809.38	2200.8	1219.54	911.665	2638.63	2507.39	2247.8
SAUSA300_RS06145	SAUSA300_1135	18.1256	14.3749	12.7572	11.8686	16.4314	13.8883	14.806	22.0141	10.7619	8.58073	10.9244	11.5812
SAUSA300_RS06150	SAUSA300_1136	76.4541	66.4653	57.1359	60.0952	69.6278	68.6332	50.325	28.7673	69.8303	54.7664	61.6734	61.1009
SAUSA300_RS06155	SAUSA300_1137	113.31	108.793	99.396	64.5582	67.2603	70.974	65.9817	69.109	116.753	81.8142	94.1686	73.443
SAUSA300_RS06160	SAUSA300_1138	504.369	523.46	624.369	1046.81	1082.84	1003.67	1850.58	339.07	500.809	824.633	767.313	844.116
SAUSA300_RS06165	SAUSA300_1139	520.884	548.571	618.645	1010.64	1092.57	1006.56	1927.84	352.234	548.064	829.482	749.778	934.287
SAUSA300_RS06170	SAUSA300_1140	6.77794	6.22824	9.06667	2.66514	2.04712	2.03333	11.4097	9.25491	4.23526	4.80177	3.94829	5.63922
SAUSA300_RS06175	SAUSA300_1141	1.60315	1.63139	1.04587	0.499045	1.83994	1.66863	1.23219	3.11935	0.60906	1.32117	0.545955	1.16965
SAUSA300_RS06180	SAUSA300_1142	10.8598	8.07452	7.45767	4.83954	6.69113	4.41936	8.16268	6.4257	7.60017	5.27558	3.73726	3.55853
SAUSA300_RS06185	SAUSA300_1143	338.303	340.873	279.296	466.582	462.67	451.36	147.434	208.688	262.074	413.378	437.492	338.709
SAUSA300_RS06190	SAUSA300_1144	375.304	308.889	268.743	410.408	369.704	377.929	169.381	160.992	313.631	391.679	424.873	386.024
SAUSA300_RS06195	SAUSA300_1145	243.817	184.119	198.57	162.774	220.007	178.993	173.671	124.594	172.874	222.492	239.377	281.936
SAUSA300_RS06200	SAUSA300_1146	316.113	286.945	282.799	282.663	337.945	298.77	311.781	115.385	302.757	443.045	389.155	413.04
SAUSA300_RS06205	SAUSA300_1147	492.549	462.67	472.679	452.531	475.685	423.605	480.165	316.564	406.549	614.905	554.615	627.709
SAUSA300_RS06210	SAUSA300_1148	342.324	276.306	310.176	322.055	394.07	321.7	346.851	226.348	293.417	397.258	333.095	484.905
SAUSA300_RS06215	#N/A	54.1904	33.83	26.2522	16.0338	28.3262	22.3381	20.2202	74.2383	22.4223	31.8358	48.9686	25.0532
SAUSA300_RS06220	SAUSA300_1149	979.705	929.513	1053.37	1189.71	1187.42	1135.58	1777.7	693.338	858.496	1978.96	2342.71	2073.09
SAUSA300_RS06225	#N/A	8.75406	3.84278	8.09059	5.4501	7.03294	10.4132	8.6818	3.78518	9.97737	10.5809	33.9857	11.9223
SAUSA300_RS06230	SAUSA300_1150	1249.89	1287.41	1287.35	1807.58	1692.72	1756.88	1362.16	1014.2	1014.48	2363.59	2564.8	1985.65
SAUSA300_RS06235	SAUSA300_1151	674.97	714.76	552.226	801.775	722.862	745.158	422.926	551.474	637.144	1820.33	1824.32	796.523
SAUSA300_RS06240	SAUSA300_1152	1201.96	1206.09	1114.71	1228.29	1098.93	1137.56	753.974	1015.41	828.985	2574.46	2831.4	1231.1
SAUSA300_RS06245	SAUSA300_1153	135.133	101.603	109.846	134.9	144.693	147.426	98.2664	111.376	96.1373	197.695	213.259	150.218
SAUSA300_RS06250	SAUSA300_1154	153.136	126.901	116.616	126.325	131.651	123.689	100.742	46.8434	71.9059	167.076	171.621	128.326
SAUSA300_RS06255	SAUSA300_1155	219.249	196.898	181.565	218.594	245.715	228.521	116.122	92.203	168.212	165.465	146.241	166.253
SAUSA300_RS06260	SAUSA300_1156	296.636	254.259	226.188	292.06	336.417	317.793	157.984	150.421	213.266	206.314	155.169	243.444
SAUSA300_RS06265	SAUSA300_1157	188.736	186.451	157.604	100.597	108.426	105.328	111.657	112.006	213.887	95.4123	91.3695	102.351
SAUSA300_RS06270	SAUSA300_1158	673.198	593.378	618.942	312.514	346.301	354.484	744.937	321.789	642.027	553.673	438.328	598.46
SAUSA300_RS06275	SAUSA300_1159	456.042	411.12	442.156	212.281	195.082	216.19	438.77	216.489	400.902	277.592	255.182	350.599
SAUSA300_RS06280	SAUSA300_1160	319.523	275.702	297.924	141.267	121.77	183.62	317.754	210.456	305.308	179.298	153.591	276.596
SAUSA300_RS06285	SAUSA300_1161	430.724	386.229	413.051	253.995	253.565	256.336	469.652	365.02	512.078	288.97	242.816	438.392
SAUSA300_RS06290	SAUSA300_1162	702.508	599.295	635.378	326.555	334.362	360.439	664.583	495.075	569.247	328.504	285.492	568.828
SAUSA300_RS06295	SAUSA300_1163	299.531	234.186	238.04	314.373	361.23	314.533	230.231	95.8911	144.203	243.682	227.346	311.158
SAUSA300_RS06300	SAUSA300_1164	21.416	18.6111	23.5221	32.0808	33.4376	35.346	30.5111	9.87115	27.878	21.143	26.4333	19.6701
SAUSA300_RS06305	SAUSA300_1165	130.598	104.398	93.3268	226.152	199.025	189.608	97.3433	120.308	103.756	121.841	111.887	110.565
SAUSA300_RS06310	SAUSA300_1166	1572.53	1336.5	1427.5	3070.66	2786.2	2872.88	2471.38	730.371	1727.19	4573.9	4757.99	3746.26
SAUSA300_RS06315	SAUSA300_1167	690.793	588.736	562.855	430.681	410.408	444.246	418.639	395.5	629.731	876.888	791.767	822.344
SAUSA300_RS06320	SAUSA300_1168	595.797	553.508	549.384	400.698	376.451	391.98	490.31	435.635	490.459	547.366	579.015	525.422
SAUSA300_RS06325	SAUSA300_1169	295.178	264.913	260.651	165.264	182.533	170.803	220.182	106.512	271.157	283.072	292.219	227.055
SAUSA300_RS06330	SAUSA300_1170	256.689	241.182	224.617	118.693	132.503	120.678	135.637	109.388	159.303	199.809	193.728	179.75
SAUSA300_RS06335	SAUSA300_1171	107.167	88.2382	85.7531	46.2303	61.4299	64.0751	59.3366	41.5831	93.8866	83.7583	77.0986	83.8917
SAUSA300_RS06340	SAUSA300_1172	158.806	126.562	122.505	81.6829	77.3365	79.9399	81.0159	95.5559	132.566	115.195	96.0155	120.39
SAUSA300_RS06345	SAUSA300_1173	180.695	155.177	133.52	65.2157	72.1335	72.4052	94.9715	55.0864	112.935	106.546	84.2652	126.412
SAUSA300_RS06350	SAUSA300_1174	518.989	470.735	466.733	309.755	293.811	286.502	315.086	325.196	415.314	335.062	295.774	413.651
SAUSA300_RS06355	SAUSA300_1175	234.762	225.473	222.264	182.757	154.464	189.796	153.747	245.95	191.982	198.666	154.622	226.523
SAUSA300_RS06360	SAUSA300_1176	116.257	89.8989	78.8987	90.5677	94.359	91.5789	84.3574	49.933	72.6849	77.0817	79.1238	90.5421
SAUSA300_RS06365	SAUSA300_1177	35.1279	32.1505	24.537	51.0209	57.0693	61.6568	22.0368	13.8593	27.8102	31.6976	33.7497	17.1915
SAUSA300_RS06370	SAUSA300_1178	900.269	808.405	684.002	839.961	841.469	861.715	440.873	465.816	687.645	903.512	946.325	867.594
SAUSA300_RS06375	SAUSA300_1179	1548.73	1367.61	1486.19	1326.18	1356.89	1399.74	1240.96	654.734	1149.21	1506.51	1439.9	1286.58
SAUSA300_RS06380	SAUSA300_1180	35.3445	31.897	22.3549	101.251	98.6285	106.254	28.4088	17.9796	28.0845	24.3682	34.3004	21.5736
SAUSA300_RS06385	SAUSA300_1181	156.76	151.116	131.353	140.145	170.656	168.223	103.499	57.3184	130.656	124.91	109.538	116.79
SAUSA300_RS06390	SAUSA300_1182	127.905	119.905	100.037	193.908	157.658	187.234	55.1346	53.173	136.822	53.365	53.0725	48.5682
SAUSA300_RS06395	SAUSA300_1183	64.574	62.379	54.5049	88.7178	87.983	116.84	32.3059	51.2636	66.0325	31.2401	29.4778	30.9048
SAUSA300_RS06400	SAUSA300_1184	36.3204	26.0083	24.1746	13.9478	24.1539	34.6576	20.5351	26.419	29.0158	12.6814	21.0387	12.8781
SAUSA300_RS06405	SAUSA300_1185	175.564	155.64	132.142	189.41	214.839	212.962	133.789	120.935	236.564	132.014	149.053	149.549
SAUSA300_RS06410	SAUSA300_1186	218.407	204.784	200.712	247.167	273.823	293.534	193.753	90.7822	388.463	207.928	229.171	238.194
SAUSA300_RS06415	SAUSA300_1187	159.431	196.455	162.212	130.576	140.61	181.565	103.297	199.968	137.169	129.27	139.258	115.037
SAUSA300_RS06420	SAUSA300_1188	97.9863	77.7039	71.0757	94.8929	83.486	85.3277	51.7348	71.0122	88.4516	108.233	115.18	99.7502
SAUSA300_RS06425	SAUSA300_1189	79.688	59.817	59.2211	67.8806	73.5654	69.4448	41.5094	36.9252	65.4535	92.8536	90.0536	96.9364
SAUSA300_RS06430	SAUSA300_1190	75.7202	66.742	55.5535	64.534	78.256	72.5091	42.7423	12.7148	55.8586	79.3648	78.4862	102.624
SAUSA300_RS06435	SAUSA300_1191	76.7663	58.984	68.7622	882.278	1077.96	1038.78	62.9001	26.8706	33.7939	64.2677	51.4557	144.14
SAUSA300_RS06440	SAUSA300_1192	31.7321	29.3701	37.2932	444.007	504.74	450.023	47.5689	38.3372	15.7025	36.9917	32.8278	48.8973
SAUSA300_RS06445	SAUSA300_1193	165.314	65.9708	49.1338	2833.61	3010.86	2982.96	24.4475	25.7772	33.8599	61.903	71.3009	79.7992
SAUSA300_RS06450	SAUSA300_1194	10.7976	9.44487	8.30124	30.0131	30.4179	30.7048	8.05841	9.90351	14.917	14.0217	13.2971	6.25989
SAUSA300_RS06455	SAUSA300_1195	30.7065	30.7198	26.2578	22.4362	22.1486	25.0485	30.1887	21.6677	43.1393	17.6903	19.3166	10.7868
SAUSA300_RS06460	SAUSA300_1196	108.752	102.797	108.277	50.9794	71.9523	69.3325	96.6462	36.8812	109.367	50.1422	76.1047	36.5092
SAUSA300_RS06465	SAUSA300_1197	205.241	220.249	188.583	245.138	238.677	229.79	107.376	171.88	125.585	133.795	185.959	103.187
SAUSA300_RS06470	SAUSA300_1198	37.8968	38.1859	30.083	40.9193	36.4224	36.4883	27.9983	18.8067	21.7264	36.9948	38.8408	22.4878
SAUSA300_RS06475	SAUSA300_1199	62.0203	57.3109	46.5477	62.7831	57.8691	50.3012	36.7852	39.3548	26.4694	71.7769	84.2647	43.1734
SAUSA300_RS06480	SAUSA300_1200	229.613	175.49	191.729	158.948	160.785	169.97	128.074	120.449	184.433	366.117	176.099	168.906
SAUSA300_RS06485	SAUSA300_1201	450.572	363.742	360.767	338.872	296.633	309.17	261.823	516.461	334.045	614.601	367.583	325.269
SAUSA300_RS06490	#N/A	4.53619	5.4307	2.1921	0	2.89233	0.999249	3.99889	2.17934	3.8297	3.87675	2.05974	0
SAUSA300_RS06495	SAUSA300_1202	3.04543	0.74789	2.80188	0	3.76411	1.39332	4.6466	4.05174	4.45	0.51482	0	0
SAUSA300_RS06500	SAUSA300_1203	6.7495	3.07827	1.3105	0	3.87321	1.91161	3.82502	2.08459	8.24218	0	1.31346	0
SAUSA300_RS06505	#N/A	11.2383	3.94664	12.7083	5.5974	2.06372	7.12978	5.79569	7.77496	0	2.96369	8.57296	2.62382
SAUSA300_RS06510	SAUSA300_1204	15.0231	19.9126	15.7513	4.67654	5.54208	11.169	14.367	4.63989	13.2495	5.89552	11.3286	8.35108
SAUSA300_RS06515	#N/A	9.97962	17.4472	9.81749	1.18345	11.999	5.6529	8.01206	8.21924	21.6652	2.0887	6.47346	6.47208
SAUSA300_RS06525	SAUSA300_1206	0.396017	0.474109	1.07648	0	0	0	0.392748	0	0	0	0	0.770486
SAUSA300_RS06530	SAUSA300_1207	2.93518	2.34266	3.35511	3.18621	1.38204	4.77469	2.76168	5.20676	3.1452	3.30789	2.66554	1.6107
SAUSA300_RS06535	SAUSA300_1208	5.61103	4.79821	2.39679	2.49523	5.05984	1.98646	1.9874	3.46595	1.52265	2.64233	3.5487	0
SAUSA300_RS06540	#N/A	0	0.323782	0	0	0	0	0	0	0	0	0	0
SAUSA300_RS06555	no map found	1.8079	7.2147	4.32464	1.8009	4.14987	5.01797	3.58596	9.38066	1.3737	1.58923	4.43291	0
SAUSA300_RS06565	SAUSA300_1210	43.6072	29.5551	30.3142	13.53	8.86098	20.6922	23.8215	23.492	29.3318	35.1907	38.7573	19.1937
SAUSA300_RS06570	SAUSA300_1211	30.1948	36.3532	30.3269	12.7449	18.2083	17.2486	22.8398	48.6832	18.4709	28.6794	37.2971	19.4163
SAUSA300_RS06575	SAUSA300_1212	0.852959	3.40386	2.78229	0.708047	2.2842	1.69104	1.97381	3.68812	2.16034	2.18689	5.03491	1.65951
SAUSA300_RS06580	SAUSA300_1213	1.03954	0.414845	2.26061	5.1776	0	1.54571	2.57741	4.4949	0	0.571129	4.95624	0.505632
SAUSA300_RS06585	SAUSA300_1214	32.8277	33.8087	34.0016	6.29789	8.59581	7.42425	30.2416	57.1982	35.8446	12.291	23.1209	9.74598
SAUSA300_RS06590	SAUSA300_1215	0.504021	0	0.548026	3.13794	1.15693	2.49812	0.24993	0	0	0.553822	0.34329	0
SAUSA300_RS06595	SAUSA300_1216	63.6353	62.5325	47.4087	145.811	136.717	147.788	28.3828	30.2814	46.1773	93.3044	94.4811	42.514
SAUSA300_RS06600	SAUSA300_1217	1.59191	2.32204	0.954976	0.410107	1.13402	0.108829	0.544403	2.37354	1.25129	0.361903	1.19642	0
SAUSA300_RS06605	SAUSA300_1218	6.27135	5.54941	5.2624	3.39514	2.34706	2.97318	3.44781	4.12646	6.21541	3.14589	2.13571	2.25462
SAUSA300_RS06610	SAUSA300_1219	7.63094	5.68931	4.91868	11.4931	7.02742	8.3344	6.70693	1.18547	7.63835	4.21757	4.48163	4.17841
SAUSA300_RS06615	SAUSA300_1220	49.4844	40.4196	30.8612	43.0694	54.8939	43.4748	27.6565	29.3398	19.8058	18.367	28.1805	33.3264
SAUSA300_RS06620	SAUSA300_1221	0.792034	1.05358	4.01886	0	0	1.04683	2.09466	6.84937	1.00302	0	0.719273	0
SAUSA300_RS06625	SAUSA300_1222	55.9719	53.4731	44.7041	26.2952	29.8138	28.5291	35.6783	46.0601	40.47	49.0786	54.2243	39.2688
SAUSA300_RS06630	SAUSA300_1223	56.4345	52.3084	41.3096	81.8242	100.203	100.893	49.2547	24.2251	58.0905	60.2791	75.6827	111.047
SAUSA300_RS06635	SAUSA300_1224	8.66287	10.302	8.28889	9.92373	9.5447	9.10254	27.7501	22.4745	8.55698	19.6088	17.9369	32.3604
SAUSA300_RS06640	SAUSA300_1225	28.9359	28.5082	21.5371	9.52408	7.53638	4.22026	22.2563	76.4425	48.1121	3.25085	6.04517	10.5996
SAUSA300_RS06645	SAUSA300_1226	240.337	325.814	288.807	178.488	211.548	139.16	283.628	661.582	705.449	20.1166	12.6816	73.133
SAUSA300_RS06650	SAUSA300_1227	135.693	163.688	125.112	74.651	86.2798	58.5916	147.806	149.931	338.263	7.64086	6.1443	35.5599
SAUSA300_RS06655	SAUSA300_1228	142.769	176.667	127.78	59.0755	63.9651	62.3826	147.972	152.797	392.193	7.43029	6.16571	33.6336
SAUSA300_RS06660	SAUSA300_1229	295.417	322.762	257.237	184.075	204.712	184.563	216.225	214.682	379.14	115.249	120.472	170.737
SAUSA300_RS06665	SAUSA300_1230	15.3655	12.0108	9.81749	20.9076	10.5446	13.8182	13.1963	10.959	13.2398	18.4502	29.9937	13.5606
SAUSA300_RS06670	#N/A	0	0	0	0	0	0	0	4.10962	0	0	0	0
SAUSA300_RS06675	SAUSA300_1231	273.257	236.46	168.357	134.084	151.849	162.836	112.339	184.763	303.833	48.1585	48.7245	69.8585
SAUSA300_RS06680	SAUSA300_1232	339.524	332.873	291.681	1014.73	1001.4	1026.86	371.342	233.379	571.582	33.3738	23.8213	39.4593
SAUSA300_RS06685	SAUSA300_1233	384.216	311.964	276.698	598.944	746.014	608.063	523.234	235.892	567.446	656.478	751.763	806.422
SAUSA300_RS06690	SAUSA300_1234	54.3335	47.2002	43.0018	65.3528	65.3282	41.0358	37.023	28.7673	40.0203	102.752	120.083	133.037
SAUSA300_RS06695	SAUSA300_1235	118.827	107.503	113.335	13.214	15.9273	12.5427	100.288	120.452	73.2694	16.37	15.7071	21.4413
SAUSA300_RS06705	SAUSA300_1236	69.2294	66.6102	62.4701	46.5525	60.5905	52.5269	65.7384	97.164	41.9403	11.8606	16.3746	23.1964
SAUSA300_RS06710	SAUSA300_1237	1085.04	902.576	829.295	509.993	508.255	576.591	451.8	912.81	701.166	1393.55	1480.99	1118.92
SAUSA300_RS06715	no map found	27.7212	28.7626	35.2423	5.84139	5.38419	6.34139	28.9727	11.0644	46.9875	26.7112	17.4285	14.1058
SAUSA300_RS06720	SAUSA300_1238	206.246	165.606	156.66	327.224	400.4	328.516	80.6213	104.282	129.54	221.141	206.18	216.006
SAUSA300_RS06725	SAUSA300_1239	642.73	569.346	485.918	1305.66	1321.11	1286.38	370.537	235.606	477.595	803.653	832.23	1031.78
SAUSA300_RS06730	SAUSA300_1240	995.704	871.401	918.755	1579.61	1386.69	1427.71	976.284	280.57	659.205	1958.03	2130.33	1158.58
SAUSA300_RS06735	#N/A	0	0.804549	0	0	0	0	0	0	0	0	0	0
SAUSA300_RS06740	SAUSA300_1241	127.198	109.434	116.392	109.659	127.752	121.121	96.6462	92.203	38.4811	60.9204	76.1047	77.3746
SAUSA300_RS06745	SAUSA300_1242	51.1878	43.7296	34.7674	26.8017	26.4393	26.9797	36.2987	33.0748	43.7599	35.8681	41.0736	24.054
SAUSA300_RS06750	SAUSA300_1243	31.4869	30.4012	29.0611	18.7009	22.0379	18.6424	25.9354	14.8109	22.8986	28.1199	28.2877	16.2123
SAUSA300_RS06755	SAUSA300_1244	5289.2	4449.45	4132.76	1606.17	1414.51	1610.61	2921.32	8145.2	4188.3	1720.37	1410.17	1490.45
SAUSA300_RS06760	SAUSA300_1245	662.491	604.97	617.685	673.22	582.279	694.402	524.218	357.103	290.283	586.767	609.72	744.29
SAUSA300_RS06765	SAUSA300_1246	243.35	249.253	248.236	159.346	144.207	155.59	494.003	604.529	464.047	273.98	280.451	223.617
SAUSA300_RS06770	SAUSA300_1247	174.43	159.726	148.273	92.4002	129.955	109.706	145.604	685.99	191.595	116.217	145.383	135.457
SAUSA300_RS06775	SAUSA300_1248	550.727	488.361	505.462	329.693	271.494	353.068	300.75	1200.09	453.819	404.659	413.092	542.282
SAUSA300_RS06780	SAUSA300_1249	291.359	268.902	297.197	161.806	169.642	199.638	131.476	924.665	175.562	187.983	187.507	201.495
SAUSA300_RS06785	SAUSA300_1250	176.798	148.865	148.71	196.936	202.566	197.106	97.9788	43.1077	132.28	211.166	201.628	175.448
SAUSA300_RS06790	SAUSA300_1251	102.35	85.7658	75.8164	88.1161	95.3755	102.137	53.0077	26.7561	69.1067	91.6316	101.999	101.121
SAUSA300_RS06800	SAUSA300_1252	326.131	279.049	225.374	221.563	188.072	214.915	93.0788	152.107	143.897	244.157	225.78	187.717
SAUSA300_RS06805	SAUSA300_1253	18.6239	13.2751	12.099	24.2107	33.7425	32.1625	9.00278	7.59701	14.24	12.227	9.65321	9.00167
SAUSA300_RS06810	#N/A	3.86116	9.24512	5.1671	10.3552	13.6353	11.7769	2.06193	23.1166	12.4123	2.61087	6.47346	1.15573
SAUSA300_RS06815	SAUSA300_1254	276.606	239.017	205.889	259.933	268.767	264.375	130.449	130.274	175.615	190.38	190.59	186.614
SAUSA300_RS06820	SAUSA300_1255	151.83	146.247	125.325	133.62	128.382	153.231	88.9301	266.979	122.323	80.6235	85.402	77.2264
SAUSA300_RS06825	SAUSA300_1256	73.5753	91.9102	67.0203	150.577	161.698	172.829	73.065	93.9169	151.656	38.4874	51.7115	49.1117
SAUSA300_RS06830	SAUSA300_1257	145.485	153.392	146.333	279.338	387.375	327.339	149.213	90.775	88.8128	138.408	157.978	158.546
SAUSA300_RS06835	SAUSA300_1258	376.65	400.393	369.864	434.918	366.393	360.6	358.642	714.544	437.234	410.918	434.14	275.064
SAUSA300_RS06840	SAUSA300_1259	16.0401	17.4373	14.949	5.1161	4.71567	6.0311	17.1223	24.2575	26.7169	4.94888	8.34169	4.53507
SAUSA300_RS06845	SAUSA300_1260	54.102	47.4109	39.3991	32.8863	39.2277	34.4247	37.5225	56.9024	63.5372	16.4686	20.852	25.0704
SAUSA300_RS06850	SAUSA300_1261	48.3509	62.7864	55.4111	96.0865	99.1095	91.6405	58.7409	24.6697	63.7411	61.31	67.7737	59.1707
SAUSA300_RS06855	SAUSA300_1262	11.6323	8.68964	6.01543	1.67803	2.68635	1.33588	5.06469	8.89395	5.79354	1.40286	0.338166	2.89795
SAUSA300_RS06860	SAUSA300_1263	21.0329	21.7037	18.4676	3.72568	1.81804	2.79155	6.72035	18.265	21.3977	4.64155	0.839152	1.36975
SAUSA300_RS06865	SAUSA300_1264	10.9886	10.7636	8.30926	1.11948	3.43953	3.46586	5.30033	16.4138	21.6326	1.6465	1.56491	1.74921
SAUSA300_RS06870	SAUSA300_1265	2.6128	1.42414	1.4551	3.17401	0.731394	1.5161	1.39042	3.30659	5.32636	0.560188	0.0868089	0.619932
SAUSA300_RS06875	SAUSA300_1266	3.07429	3.7749	5.39974	2.15938	0.904711	0.156281	2.11079	0.681691	8.08593	0.692933	0.859037	0.460101
SAUSA300_RS06880	SAUSA300_1267	8.99398	9.76782	8.30564	3.27275	3.95928	4.23386	6.51671	3.90668	10.7657	3.88085	2.12585	3.83531
SAUSA300_RS06885	SAUSA300_1268	15.5376	14.4223	11.5356	16.7047	12.2549	13.2987	11.8115	11.2465	13.2621	8.87482	8.01857	4.92731
SAUSA300_RS06890	SAUSA300_1269	220.294	183.77	159.542	328.611	324.474	340.17	179.216	61.4979	147.543	299.364	291.367	298.777
SAUSA300_RS06895	SAUSA300_1270	327.902	288.511	282.511	377.619	406.331	432.29	258.625	127.398	214.846	360.649	355.285	427.697
SAUSA300_RS06900	SAUSA300_1271	43.7258	41.1215	38.9248	40.6118	41.4598	44.4393	29.3825	26.4075	41.9621	35.5528	53.3681	33.7509
SAUSA300_RS06905	SAUSA300_1272	129.904	126.197	134.377	141.827	130.484	154.232	81.7463	160.223	91.1856	89.7612	83.0283	72.9134
SAUSA300_RS06910	SAUSA300_1273	49.0452	43.0588	45.9077	58.2369	41.9314	64.5413	31.017	68.8449	35.9157	41.2384	46.6698	35.5412
SAUSA300_RS06915	SAUSA300_1274	15.1499	13.6352	14.7903	13.9675	11.5424	15.2095	8.82313	21.7428	12.0012	15.1593	11.4164	9.53253
SAUSA300_RS06920	SAUSA300_1275	11.1685	9.20148	10.7073	6.72901	8.68326	6.90456	3.81121	2.59633	7.9843	8.04941	10.8787	7.00948
SAUSA300_RS06925	SAUSA300_1276	5.56109	6.53665	6.43139	5.03596	7.07874	8.61966	5.81601	4.80913	10.5637	6.11056	8.74606	5.4098
SAUSA300_RS06930	#N/A	0.804808	1.71291	0	0.668077	0	0.531859	0.266055	0	0	0	0	0.521942
SAUSA300_RS06935	SAUSA300_1277	1.30169	0.577176	0.786298	1.44072	3.3199	1.72045	0.286877	3.75226	0.549478	1.58923	0.591055	0.281395
SAUSA300_RS06940	SAUSA300_1278	138.23	130.359	103.547	160.206	147.667	172.016	103.471	83.4491	164.712	122.465	122.873	125.484
SAUSA300_RS06945	SAUSA300_1279	2.7203	2.91555	3.29584	4.64532	4.81695	4.00634	3.3145	3.36067	4.13393	0.34161	1.79986	1.51217
SAUSA300_RS06950	SAUSA300_1280	2.45977	2.52413	1.97405	2.04187	4.974	2.78664	2.67179	1.01293	0.89	3.34633	1.03712	1.36734
SAUSA300_RS06955	SAUSA300_1281	2.11985	3.51398	4.78717	4.06086	3.49348	3.23287	4.20471	1.88022	2.68454	1.79178	1.70299	2.43232
SAUSA300_RS06960	SAUSA300_1282	3.66027	4.42502	6.73061	1.74262	3.70668	0.960444	2.50901	2.79295	1.43149	1.65609	1.8331	1.15199
SAUSA300_RS06965	SAUSA300_1283	5.98372	4.8972	9.86948	1.13655	3.02637	1.60855	2.11222	6.13937	2.50448	1.89448	0.828919	0.591959
SAUSA300_RS06980	SAUSA300_1284	420.294	314.897	313.451	359.163	376.968	368.862	330.675	214.083	284.46	463.764	473.993	535.398
SAUSA300_RS06985	SAUSA300_1285	257.496	246.707	267.649	331.133	294.42	350.748	248.543	171.85	137.03	181.392	208.793	247.794
SAUSA300_RS06990	SAUSA300_1286	41.9541	43.986	32.6607	4.94576	9.02235	5.16776	34.386	47.9456	89.9122	1.18204	1.0145	3.46144
SAUSA300_RS06995	SAUSA300_1287	59.2225	75.0644	51.1856	16.4428	25.9153	19.0857	56.4843	64.9445	185.549	3.54446	0.823895	7.55077
SAUSA300_RS07000	SAUSA300_1288	65.688	73.82	51.383	17.4919	25.6675	18.0473	56.4522	112.737	236.536	2.59323	1.07162	10.9326
SAUSA300_RS07005	SAUSA300_1289	147.969	151.919	121.566	24.0619	37.5451	22.7132	91.7172	204.117	251.187	4.09506	2.63236	12.8905
SAUSA300_RS07010	SAUSA300_1290	157.595	190.774	140.76	31.5833	42.1558	35.998	98.6976	136.645	291.991	4.56903	6.23071	17.9331
SAUSA300_RS07015	SAUSA300_1291	57.9546	56.5227	43.8463	10.3552	9.5447	7.98619	33.764	43.0761	105.152	6.85354	4.24821	6.99457
SAUSA300_RS07020	SAUSA300_1292	36.5276	38.7617	27.3271	4.80572	7.38264	7.28734	22.6014	25.4297	62.1427	3.13016	3.19202	5.27421
SAUSA300_RS07025	SAUSA300_1293	103.501	98.5248	79.5819	83.8231	88.9331	82.2037	66.4507	92.3691	136.862	23.733	25.0732	32.5138
SAUSA300_RS07030	SAUSA300_1294	0.496499	1.18881	2.42931	0.61822	1.13967	0	1.8465	0	0.943135	0.818334	1.0145	1.20748
SAUSA300_RS07035	SAUSA300_1295	12427.6	10007.8	9533.96	9320.29	9329.87	8877.72	4935.82	4465.38	5699.36	12423.9	11849	12459.2
SAUSA300_RS07045	SAUSA300_1296	57.8108	58.2556	34.7651	84.4501	98.5977	114.613	29.4675	60.0483	26.9938	86.9446	41.5747	59.3798
SAUSA300_RS07050	SAUSA300_1297	101.275	95.8754	96.8544	173.047	254.525	199.683	106.487	28.7673	122.167	93.8174	68.9783	89.8901
SAUSA300_RS07055	SAUSA300_1298	82.3715	66.6913	58.3021	76.3326	108.537	111.802	84.1266	38.3565	84.8552	35.3338	39.9197	78.4355
SAUSA300_RS07060	SAUSA300_1299	102.737	96.6382	93.3827	121.858	149.189	145.3	121.387	17.4578	128.881	52.4655	56.2542	81.5414
SAUSA300_RS07075	SAUSA300_1300	132.059	106.349	75.2459	41.7906	48.32	52.8487	35.0896	74.4869	52.8934	33.3702	33.6317	46.8793
SAUSA300_RS07080	SAUSA300_1301	175.926	156.219	131.309	36.416	38.1181	35.4916	73.0624	84.6098	150.893	32.4844	16.4975	62.097
SAUSA300_RS07085	SAUSA300_1302	149.379	107.709	91.1093	28.0845	44.8312	36.2228	83.6018	99.705	173.533	33.9216	21.1123	67.9079
SAUSA300_RS07090	SAUSA300_1303	85.8541	79.6503	62.4991	37.1569	43.7933	50.4327	88.0564	61.3421	41.8169	52.6782	75.6348	65.6726
SAUSA300_RS07095	SAUSA300_1304	163.555	151.631	149.033	127.024	123.869	127.871	200.144	103.882	189.57	176.263	169.089	161.323
SAUSA300_RS07100	SAUSA300_1305	183.392	192.692	237.412	129.354	145.495	125.275	1123.13	188.722	313.112	165.652	148.798	218.49
SAUSA300_RS07105	SAUSA300_1306	75.0879	84.7441	95.8129	68.1911	75.4164	70.1916	486.093	84.1745	142.77	100.215	95.6067	127.083
SAUSA300_RS07110	SAUSA300_1307	109.364	122.207	120.552	67.0797	71.543	76.5288	131.963	71.2819	123.584	43.6686	52.5324	42.3836
SAUSA300_RS07115	SAUSA300_1308	84.0708	105.235	103.33	80.9588	89.8937	91.4313	117.342	54.2657	114.316	49.5117	33.1618	37.2145
SAUSA300_RS07120	#N/A	2.2681	0.301706	0	0	0	0	1.87448	0	0	0	0	0
SAUSA300_RS07125	no map found	71.2476	42.0046	35.8998	12.9826	54.7039	28.0536	76.0759	161.011	33.0097	12.0022	14.203	13.0408
SAUSA300_RS07130	#N/A	2.4641	3.60557	2.5676	2.30115	0.942686	2.03551	5.49847	7.10305	2.34037	2.48194	4.89506	4.39463
SAUSA300_RS07135	SAUSA300_1310	141.905	123.361	121.213	111.533	152.529	142.517	137.354	40.6953	100.179	55.2741	59.5716	68.5094
SAUSA300_RS07140	SAUSA300_1311	93.4134	84.9306	86.9795	95.6042	129.829	101.42	106.781	37.0672	55.9329	37.1666	48.424	48.2234
SAUSA300_RS07145	SAUSA300_1312	83.7506	73.6375	89.5732	75.2883	106.451	87.8693	98.0992	20.3064	46.835	25.3716	25.0561	25.698
SAUSA300_RS07150	SAUSA300_1313	99.1939	85.6868	70.2653	108.344	125.368	111.731	47.528	31.2563	94.4672	62.0726	58.2611	56.5819
SAUSA300_RS07160	SAUSA300_1314	103.393	125.754	106.065	158.406	244.035	217.904	82.4771	40.8185	54.6508	102.247	84.8111	83.5249
SAUSA300_RS07165	SAUSA300_1315	431.454	426.948	396.567	654.299	895.716	677.473	286.052	546.063	276.22	376.685	356.544	413.516
SAUSA300_RS07170	SAUSA300_1316	427.333	382.749	368.653	526.015	869.302	575.568	263.35	412.399	267.784	276.826	292.324	376.331
SAUSA300_RS07175	SAUSA300_1317	419.088	372.746	372.975	789.089	1159.09	768.434	339.083	550.297	468.955	455.465	414.574	483.77
SAUSA300_RS07180	SAUSA300_1318	104.37	87.2361	86.2906	85.6522	97.765	98.4546	81.0632	137.672	106.972	86.2894	104.385	103.438
SAUSA300_RS07185	SAUSA300_1319	319.66	326.815	332.987	368.386	355.063	343.767	254.442	387.46	363.738	382.428	341.131	355.156
SAUSA300_RS07190	SAUSA300_1320	117.472	116.854	117.296	108.941	116.212	115.878	85.7865	98.7468	126.182	117.563	110.516	91.5019
SAUSA300_RS07195	SAUSA300_1321	112.328	118.384	104.174	130.787	123.166	133.934	88.4651	99.5035	136.767	121.674	136.719	111.71
SAUSA300_RS07200	SAUSA300_1322	174.311	180.647	179.595	213.179	241.901	222.209	142.3	128.494	188.896	194.945	210.379	193.472
SAUSA300_RS07205	SAUSA300_1323	126.923	94.1896	99.8973	165.19	252.253	204.132	102.9	109.59	127.885	218.878	178.56	155.253
SAUSA300_RS07210	#N/A	150.206	135.201	120.473	302.053	284.873	253.148	122.574	159.327	188.598	223.25	230.057	247.931
SAUSA300_RS07215	SAUSA300_1324	23.4273	20.4492	16.6227	14.6295	10.2352	14.453	14.9512	6.73278	18.8226	12.1322	10.1234	10.6032
SAUSA300_RS07230	SAUSA300_1326	20.3564	16.9406	15.1157	21.3286	35.6145	33.7135	11.8176	1.07341	7.54508	11.4567	12.174	10.6258
SAUSA300_RS07235	SAUSA300_1327	8.36423	10.8103	17.8437	4.97192	6.30818	4.32835	8.18123	15.2642	9.61614	2.63392	2.71311	3.92473
SAUSA300_RS07240	SAUSA300_1328	43.1232	21.1142	23.5025	64.5414	62.1228	57.7777	14.0424	34.7192	35.9529	726.476	929.772	1188.97
SAUSA300_RS07245	SAUSA300_1329	70.9059	24.1419	38.0151	176.109	151.763	116.498	21.5076	31.6376	68.3484	1416.25	1977.23	2517.22
SAUSA300_RS07250	SAUSA300_1330	52.1989	19.1283	39.0362	208.298	181.762	138.458	29.7583	42.2805	87.9561	1687.51	2189.71	2281.55
SAUSA300_RS07255	SAUSA300_1331	30.2332	13.3818	29.2849	151.913	141.149	97.1576	24.1903	38.5621	70.8135	1205.34	1458.01	1616.11
SAUSA300_RS07260	SAUSA300_1332	138.114	121.242	115.422	102.633	118.055	103.09	89.5707	71.6729	123.145	78.843	63.409	99.8424
SAUSA300_RS07265	SAUSA300_1333	44.9678	36.735	33.1109	33.7289	47.2325	48.4135	33.5229	10.91	45.1751	33.0787	29.1362	36.677
SAUSA300_RS07270	SAUSA300_1334	38.4376	30.5593	49.7232	10.193	6.57666	14.8278	37.6774	43.4406	18.5188	448.521	500.94	160.065
SAUSA300_RS07280	SAUSA300_1335	101.594	103.45	96.2896	72.7662	78.0774	59.7119	95.7031	54.4247	76.8527	90.8866	126.145	98.2474
SAUSA300_RS07285	SAUSA300_1336	145.471	127.573	131.991	112.118	96.0466	107.385	166.509	154.003	100.906	173.575	191.577	167.817
SAUSA300_RS07290	SAUSA300_1337	854.343	657.173	680.462	1002.02	1157.32	1084.45	877.126	559.087	491.783	631.877	669.665	736.692
SAUSA300_RS07295	SAUSA300_1338	294.08	259.287	242.125	419.055	532.472	459.548	402.12	123.944	245.702	201.815	206.445	278.506
SAUSA300_RS07300	SAUSA300_1339	115.86	106.427	72.9577	127.449	164.136	133.874	106.586	28.2756	85.8736	61.5452	81.3332	117.549
SAUSA300_RS07305	#N/A	0	0.221251	0.301414	2.76138	0	0	0	2.39728	0	0	0	0
SAUSA300_RS07310	SAUSA300_1340	184.432	176.276	188.771	736.043	822.196	712.177	252.029	140.018	124.982	356.627	450.836	327.041
SAUSA300_RS07315	SAUSA300_1341	384.152	391.723	396.028	1231.64	1465.16	1304.61	428.835	256.456	361.52	572.936	592.166	561.018
SAUSA300_RS07320	SAUSA300_1342	15.1737	10.5968	8.88379	9.81018	11.0518	14.1736	14.9038	2.52345	12.7489	7.69521	8.34736	11.9223
SAUSA300_RS07325	SAUSA300_1343	126.409	108.614	93.4658	110.706	89.1995	97.2769	74.4543	58.1885	91.9128	99.0233	71.2669	78.9889
SAUSA300_RS07330	SAUSA300_1344	56.435	52.6364	49.8321	56.2527	58.6853	68.8304	53.6641	38.9427	74.2276	49.8004	43.0386	49.4592
SAUSA300_RS07335	SAUSA300_1345	449.932	466.228	476.248	648.028	658.695	645.35	409.362	271.654	318.443	240.091	299.326	340.723
SAUSA300_RS07340	SAUSA300_1346	61.2706	48.2071	42.2718	41.9281	50.6783	46.4517	30.3641	15.6971	33.1431	49.0484	52.8582	62.2704
SAUSA300_RS07345	SAUSA300_1347	94.9194	80.2239	79.8189	85.1427	77.6538	93.5316	56.6139	69.2547	66.8956	92.96	92.9361	108.168
SAUSA300_RS07350	SAUSA300_1348	73.0844	75.8764	61.9215	76.6439	90.7341	79.8477	56.685	55.239	75.1662	98.7184	86.7298	100.39
SAUSA300_RS07355	SAUSA300_1349	71.9441	59.9294	56.2956	93.1695	92.4909	91.3094	52.2138	54.741	63.19	123.376	116.616	116.701
SAUSA300_RS07360	SAUSA300_1350	122.392	116.47	131.371	174.28	218.267	177.942	125.116	52.9211	121.015	261.728	207.975	255.525
SAUSA300_RS07365	SAUSA300_1351	1303.51	1280.9	1158.15	2615.71	3097.02	2821.2	768.672	377.017	835.946	860.346	893.409	971.383
SAUSA300_RS07370	SAUSA300_1352	40.7332	35.5582	30.5413	12.8912	22.4008	20.6936	19.0202	20.5481	19.9887	17.3437	13.8717	15.5198
SAUSA300_RS07375	SAUSA300_1353	52.3237	47.8455	42.0096	24.8093	25.0548	33.834	22.3375	20.9762	40.152	17.1339	21.359	24.9445
SAUSA300_RS07380	SAUSA300_1354	128.974	112.214	103.759	109.391	108.005	107.825	78.5818	57.5347	126.228	67.1152	69.227	88.5818
SAUSA300_RS07385	SAUSA300_1355	130.104	127.661	113.73	109.148	93.2867	99.9919	83.5437	111.282	174.831	58.9225	57.2445	59.4894
SAUSA300_RS07390	SAUSA300_1356	54.068	51.0061	44.2697	35.1201	40.1146	39.1987	35.3606	55.914	55.892	20.181	15.1898	23.2448
SAUSA300_RS07395	SAUSA300_1357	75.5954	80.7082	70.3868	75.6009	68.6041	77.14	58.5184	70.2544	98.1151	34.485	27.0837	28.5337
SAUSA300_RS07400	no map found	4.22024	2.77389	3.77892	1.23644	0	0	0.984801	4.29363	0	0	0.676332	2.89795
SAUSA300_RS07405	SAUSA300_1358	182.073	195.497	151.31	138.898	164.169	189.498	219.499	92.0555	138.597	187.878	201.95	160.076
SAUSA300_RS07410	SAUSA300_1359	350.638	341.625	313.603	379.647	370.454	387.253	205.213	183.392	320.887	468.44	478.419	348.481
SAUSA300_RS07415	SAUSA300_1360	312.447	309.495	260.437	327.943	342.505	387.391	193.583	137.893	277.305	439.382	399.776	293.116
SAUSA300_RS07420	SAUSA300_1361	56.168	47.262	46.301	58.3361	75.1583	66.641	35.8408	18.0737	60.5433	104.107	94.1872	65.3986
SAUSA300_RS07430	SAUSA300_1362	25360.7	22621.4	23905.2	23672.7	24833.4	22490.6	22839.1	22852.7	23462.9	15503	16611.9	16783.7
SAUSA300_RS07435	SAUSA300_1363	434.099	363.529	317.653	358.607	385.915	374.214	173.722	155.067	322.592	633.023	672.909	538.466
SAUSA300_RS07440	SAUSA300_1364	537.195	450.987	407.344	554.015	511.875	518.775	238.523	246.201	395.624	823.471	919.765	726.443
SAUSA300_RS07445	SAUSA300_1365	942.718	1007.21	830.335	1141.71	1256.3	1235.48	950.212	506.731	1022.49	450.376	456.784	742.886
SAUSA300_RS07450	#N/A	3.37852	1.03711	0.847727	1.2944	1.19309	0	3.09289	2.24745	5.92406	0.571129	0.708035	2.02253
SAUSA300_RS07460	#N/A	0.852959	0	0	0	0	0	0.422959	0	1.62026	0	0	0
SAUSA300_RS07465	SAUSA300_1367	156.952	144.276	134.568	254.361	274.887	252.56	119.217	90.8787	183.251	237.423	233.265	189.897
SAUSA300_RS07470	SAUSA300_1368	49.3832	53.3468	46.08	102.334	99.5249	91.9835	40.6002	81.9379	40.8877	123.915	149.27	48.8913
SAUSA300_RS07475	SAUSA300_1369	80.3324	80.6187	83.0584	206.223	187.993	205.068	88.2429	101.866	53.9708	193.649	210.043	113.507
SAUSA300_RS07480	#N/A	4.69128	2.04232	5.10086	0	1.95789	1.69104	0.422959	11.0644	0	0.937237	1.1619	0.829754
SAUSA300_RS07485	SAUSA300_1370	460.149	475.53	500.211	887.867	954.313	951.474	680.275	312.188	880.638	425.717	364.421	381.747
SAUSA300_RS07490	SAUSA300_1371	79.6201	80.0255	79.6127	66.4533	69.0538	62.2228	90.5813	69.7295	121.572	61.5031	59.1548	52.2691
SAUSA300_RS07495	SAUSA300_1372	26.2567	20.831	22.8051	14.9792	14.0469	14.4137	24.0688	37.5423	23.2492	15.6324	16.4585	12.8221
SAUSA300_RS07500	SAUSA300_1373	198.591	236.712	239.679	422.192	416.287	393.716	200.33	421.112	136.277	203.019	246.498	175.448
SAUSA300_RS07505	SAUSA300_1374	260.274	203.867	174.29	219.621	191.523	184.263	124.803	251.319	103.812	260.887	261.677	209.987
SAUSA300_RS07510	#N/A	26.6123	8.62878	16.2764	2.07104	6.68129	0.824381	5.77339	7.19184	1.57975	5.48284	31.72	15.3712
SAUSA300_RS07515	SAUSA300_1376	14.3423	10.7506	9.9022	7.19771	5.75811	12.0008	7.08492	8.48872	10.359	67.4718	59.5028	28.3286
SAUSA300_RS07520	SAUSA300_1377	1.44632	0.769568	0	0	0	0	0.956256	0	0.915797	12.7138	21.3437	4.68992
SAUSA300_RS07525	SAUSA300_1378	6.11106	6.70114	7.04905	1.72035	2.80547	2.10704	3.16206	7.81222	6.46032	75.5569	63.9901	33.6011
SAUSA300_RS07530	SAUSA300_1379	4.07664	4.07796	6.38289	1.21826	1.12291	1.50867	2.21017	5.1706	4.33657	62.1149	55.5321	19.9873
SAUSA300_RS07535	SAUSA300_1380	15.5596	10.0633	10.7926	0.668077	3.69472	0.531859	3.19266	9.27979	6.11516	267.657	217.435	104.91
SAUSA300_RS07540	SAUSA300_1381	213.842	157.682	143.411	59.1004	44.2315	58.0083	64.1712	82.443	158.938	1787.49	1685.68	1038.2
SAUSA300_RS07545	SAUSA300_1382	136.409	105.649	98.34	32.2897	43.5458	45.0907	51.9105	37.2229	110.229	1421.1	1220.52	846.747
SAUSA300_RS07550	SAUSA300_1383	3.90954	5.09105	7.38309	1.96428	3.46364	2.58363	2.4488	9.78683	4.42982	4.44656	3.45696	1.53462
SAUSA300_RS07555	SAUSA300_1384	2.4702	3.02303	7.52043	3.28085	1.51203	0.979462	0.979926	8.54476	0	0	0	0.3204
SAUSA300_RS07560	SAUSA300_1385	4.82349	7.56678	14.6487	1.24262	1.90894	2.30827	4.28881	11.5069	1.8957	5.84836	7.02371	4.20686
SAUSA300_RS07565	SAUSA300_1386	2.4193	0.482729	0.986447	0	2.08248	0.59955	0	0	0	3.32293	1.64779	0
SAUSA300_RS07570	SAUSA300_1387	1.02355	0.612695	1.80849	0	0	0	0	1.10644	0	2.53054	0.174285	0
SAUSA300_RS07575	SAUSA300_1388	2.51702	2.09035	4.14213	1.27058	2.49841	1.95559	0.843324	4.11802	2.06757	1.64448	2.78001	1.65442
SAUSA300_RS07580	SAUSA300_1389	4.25609	4.18883	6.30273	3.18621	5.9336	3.83072	2.79671	3.38705	3.07518	4.13149	4.73061	2.23526
SAUSA300_RS07585	SAUSA300_1390	3.94384	4.65311	7.27123	3.41615	2.75517	3.39951	4.08134	4.44856	3.90866	1.50731	1.86863	0.333613
SAUSA300_RS07590	SAUSA300_1391	1.13405	1.4331	2.22635	0.313794	1.80771	1.74869	1.71827	0.272418	1.55581	1.17687	0.429112	0.674176
SAUSA300_RS07595	SAUSA300_1392	0.846756	2.02746	2.17018	1.50621	1.52715	1.43892	1.01972	0.523043	4.36586	0.531669	0.411948	1.05907
SAUSA300_RS07600	SAUSA300_1393	5.07752	8.09219	14.5851	6.33235	7.38825	5.45599	6.63168	8.97675	5.99189	4.58008	3.7707	2.73976
SAUSA300_RS07605	SAUSA300_1394	1.88295	6.01134	6.82447	0.781524	2.16106	1.86652	0.311234	2.7139	0	3.44832	2.13746	0
SAUSA300_RS07610	SAUSA300_1395	2.70104	9.30388	28.2866	4.95633	7.83155	1.97288	3.94762	4.91749	3.24051	3.12412	0	2.76585
SAUSA300_RS07615	SAUSA300_1396	6.23727	9.17027	11.1841	15.2603	24.1129	12.7996	5.3176	1.89259	7.48303	7.93568	4.4718	2.55477
SAUSA300_RS07620	SAUSA300_1397	3.41981	4.15621	10.8171	5.03243	4.63854	5.39314	4.08531	2.68854	2.06696	4.44093	2.85861	0.453651
SAUSA300_RS07625	no map found	0.126005	0.502843	0.137006	0	0	0	0.24993	4.35869	0	1.10764	0	0.245155
SAUSA300_RS07630	SAUSA300_1398	2.60662	2.37762	3.91389	1.23644	0.569833	1.96867	2.0927	0	2.8294	3.27333	3.71982	4.58842
SAUSA300_RS07635	SAUSA300_1399	0.149844	1.19595	0.814633	0	0.687906	0	0.891644	1.29583	0.569279	0.329299	1.02059	0
SAUSA300_RS07640	SAUSA300_1400	1.07308	1.57017	3.50029	0.445385	0	3.54572	2.83792	0	1.35893	0	0.48725	0.347962
SAUSA300_RS07645	SAUSA300_1401	1.75758	2.12127	5.31359	1.1743	3.93596	1.27482	1.27542	2.59499	2.11719	3.86248	2.04381	0.750628
SAUSA300_RS07650	SAUSA300_1402	1.16042	2.1096	2.94405	0.481637	1.62778	0.766866	1.34265	5.01756	1.46954	0.566701	1.75637	0.62714
SAUSA300_RS07655	SAUSA300_1403	2.3761	3.4393	3.28417	3.81111	2.21862	3.75263	2.39643	1.74136	2.90705	1.32756	1.75551	0.705191
SAUSA300_RS07660	SAUSA300_1404	2.32976	4.11903	5.48317	1.76259	2.77541	1.98787	1.63784	2.5503	3.47321	0.907325	0.482066	0.459013
SAUSA300_RS07665	SAUSA300_1405	1.14146	0.911033	1.41842	0	0.374302	0	0	0	0	1.43342	0.222129	0
SAUSA300_RS07670	SAUSA300_1406	0.633627	1.51715	1.20566	0	0.363608	0	0.314198	1.36987	0.60181	0.348117	0	0.308195
SAUSA300_RS07675	SAUSA300_1407	8.99989	11.9112	13.1301	6.24149	10.4599	16.0359	11.9761	15.7629	4.76089	3.25465	6.5178	4.21129
SAUSA300_RS07680	SAUSA300_1408	6.9303	5.76417	8.05093	10.0827	10.8006	10.1963	7.63275	4.41604	4.98869	4.8095	4.86929	3.90312
SAUSA300_RS07685	SAUSA300_1409	4.80119	1.64227	5.40681	2.56211	1.18079	7.13897	5.95195	0	5.21155	3.39144	3.73726	1.33445
SAUSA300_RS07690	#N/A	50.9062	42.2388	42.198	26.3587	26.6095	36.9722	34.4904	43.5869	26.8079	26.5834	19.9108	17.6511
SAUSA300_RS07695	SAUSA300_1410	5.56462	6.86528	8.13375	5.83749	8.23464	8.2034	4.91224	11.4576	5.88535	2.50849	2.66554	2.37944
SAUSA300_RS07700	SAUSA300_1411	3.47549	4.35897	5.93831	11.128	8.54749	3.44517	4.4316	17.1745	3.77254	3.81889	3.71982	2.89795
SAUSA300_RS07705	SAUSA300_1412	2.28292	4.68531	9.21973	0.812172	7.48604	5.17258	4.52815	16.922	8.67314	0	1.77703	1.90355
SAUSA300_RS07710	SAUSA300_1413	0.644679	2.7785	2.24308	0.963274	0.591919	1.27811	1.53446	3.34504	1.95938	0	0.175637	0.752568
SAUSA300_RS07715	SAUSA300_1414	1.0527	2.52058	1.60246	2.09725	6.28259	3.75667	1.67042	1.82072	0	1.85075	0.860397	0.409626
SAUSA300_RS07720	SAUSA300_1415	2.44599	1.36655	1.86168	1.21826	2.80726	1.45479	1.94064	0	0.929265	5.37533	0.999579	0
SAUSA300_RS07725	SAUSA300_1416	6.2674	21.5479	50.061	11.4057	21.5793	6.21272	7.41098	41.6918	4.57899	2.11897	2.29855	0.468992
SAUSA300_RS07730	SAUSA300_1417	4.08849	4.15309	4.34441	3.00821	2.77276	2.21063	1.84306	1.60711	4.2362	0.612607	1.13918	2.53098
SAUSA300_RS07735	SAUSA300_1418	3.00591	5.11809	17.2133	1.99618	3.67988	8.34313	5.76346	1.73297	3.80663	5.72505	3.82168	1.55954
SAUSA300_RS07740	SAUSA300_1419	1.02671	1.47501	2.90251	0.511368	1.41403	0.814203	1.83282	0	10.1416	1.80505	0.839152	0
SAUSA300_RS07745	no map found	0.992997	2.77389	10.527	1.85466	6.26816	1.96867	1.9696	0	0.943135	0.545556	3.04349	0.482991
SAUSA300_RS07750	SAUSA300_1420	1.35383	2.46978	8.41156	1.92655	11.5424	5.36806	1.53446	1.67252	1.46954	3.40021	1.84418	0.376284
SAUSA300_RS07755	SAUSA300_1421	10.1782	15.2564	37.9242	8.65509	12.5363	12.0581	7.63221	10.7341	3.77254	2.72778	7.10148	4.34692
SAUSA300_RS07760	SAUSA300_1422	0.536539	0.214114	0	0	0	0	0.798165	2.31995	0	0.589552	0	0
SAUSA300_RS07765	SAUSA300_1423	1.48187	3.58895	5.38934	1.39978	3.10826	1.31698	0.760157	4.86084	1.35893	2.24591	1.80978	0.845049
SAUSA300_RS07770	SAUSA300_1424	1.78846	1.92702	7.58397	1.33615	0.821049	0	1.15291	1.54663	1.69866	0.982587	2.43625	0.347962
SAUSA300_RS07775	SAUSA300_1425	0.513091	1.39917	2.88242	0.638881	1.17775	1.27154	0.678475	1.8488	0.812211	0.375858	0.698934	0.499133
SAUSA300_RS07780	SAUSA300_1426	0	0.877689	0.298923	0	0	0	0.272651	8.32113	0.522232	0.604169	1.12349	0
SAUSA300_RS07785	SAUSA300_1427	0.955903	0.305174	1.24723	0.476101	0	0	0.379205	0	0.726322	1.68056	0	0.371959
SAUSA300_RS07790	no map found	0.16468	0.657181	1.61152	2.46064	1.51203	0.652975	0.163321	2.84825	0	1.44761	0.224328	0
SAUSA300_RS07795	SAUSA300_1428	2.35369	6.888	17.7436	0.781524	5.40266	1.55544	2.48987	20.3543	0	0.689665	0.213746	0.610574
SAUSA300_RS07800	#N/A	9.54841	12.0459	4.01886	0	0	0	1.22188	5.32729	0	1.35379	0.419576	0
SAUSA300_RS07805	SAUSA300_1430	14.1756	11.4648	10.2755	0.470691	0.43385	1.12416	5.99833	16.3451	0	2.4922	0.514934	0.735464
SAUSA300_RS07810	SAUSA300_1431	4.15818	3.50314	7.78653	0.575288	1.59078	1.37397	2.06193	5.9932	0.877639	1.01534	0.629364	2.6967
SAUSA300_RS07815	#N/A	9.56381	8.62878	7.00788	3.62432	8.59023	9.89257	5.5672	8.98979	15.0076	2.28451	1.13286	0.809011
SAUSA300_RS07820	SAUSA300_1433	61.3331	69.2792	47.1902	5.1776	13.7205	5.15238	35.5682	49.4439	33.5697	3.42677	2.47812	2.52816
SAUSA300_RS07825	SAUSA300_1434	121.57	142.043	111.962	83.9712	64.2098	77.9415	147.409	196.141	196.464	156.842	187.436	142.974
SAUSA300_RS07830	SAUSA300_1435	89.9678	102.925	103.694	58.6346	55.037	53.7453	101.436	124.223	141.152	104.91	133.883	83.0024
SAUSA300_RS07835	SAUSA300_1436	265.664	338.468	380.406	188.25	160.088	163.966	324.22	895.756	389.599	321.408	414.86	259.33
SAUSA300_RS07840	no map found	101.812	120.481	113.304	61.1898	44.5419	67.1995	122.966	112.236	219.25	124.61	164.779	101.984
SAUSA300_RS07845	no map found	386.965	454.332	486.815	251.061	194.79	211.984	296.244	1960.88	363.665	313.305	371.299	269.45
SAUSA300_RS07850	SAUSA300_1437	197.483	213.178	179.525	79.0025	73.3778	84.4488	135.665	542.37	153.506	100.742	153.737	113.814
SAUSA300_RS07855	SAUSA300_1438	15.3087	16.082	19.2095	4.01843	5.50838	5.82398	8.90424	27.193	15.0902	11.093	20.9099	10.0623
SAUSA300_RS07865	SAUSA300_1440	7.35058	6.98011	12.7761	33.4038	30.1736	39.1448	9.04587	9.74378	11.6188	23.3463	33.8395	12.7354
SAUSA300_RS07870	SAUSA300_1441	167.808	159.869	166.263	200.366	195.274	192.883	202.154	140.389	277.322	263.063	291.478	259.881
SAUSA300_RS07875	SAUSA300_1442	231.552	249.703	273.739	509.715	537.974	550.087	388.665	162.856	247.016	469.742	509.317	483.534
SAUSA300_RS07880	SAUSA300_1443	223.73	211.322	221.062	250.882	258.25	242.757	188.021	223.356	238.375	373.992	378.632	329.918
SAUSA300_RS07885	SAUSA300_1444	205.841	153.507	148.176	159.733	161.574	155.767	153.836	82.6465	151.516	212.649	253.609	238.323
SAUSA300_RS07890	SAUSA300_1445	64.3495	43.3071	42.4698	47.0228	56.7988	62.707	43.4019	22.4008	53.349	55.2778	80.9713	56.3655
SAUSA300_RS07895	SAUSA300_1446	24.703	19.0092	17.3358	16.9114	21.9133	20.6827	9.37018	24.682	20.5648	16.4377	19.5736	16.0845
SAUSA300_RS07900	SAUSA300_1447	149.47	120.462	97.4505	90.9578	71.4563	85.8916	85.6535	159.387	139.829	192.393	276.325	125.943
SAUSA300_RS07905	SAUSA300_1448	606.539	507.018	433.193	315.35	278.705	280.289	305.715	579.183	248.547	354.313	464.018	370.85
SAUSA300_RS07910	SAUSA300_1449	67.266	60.0678	53.2554	92.6818	80.7872	69.2298	46.1142	59.6008	64.9356	63.0072	53.4508	45.2331
SAUSA300_RS07915	SAUSA300_1450	122.577	127.887	113.821	194.391	217.355	207.537	71.8068	290.047	98.4346	68.1585	78.5895	86.7217
SAUSA300_RS07920	no map found	90.5781	100.602	101.319	124.262	95.217	99.7203	63.9943	161.166	96.6883	42.7177	55.6874	42.1075
SAUSA300_RS07925	SAUSA300_1451	69.1709	79.1235	65.4499	71.8289	82.5692	93.299	48.2425	142.695	85.2564	35.5369	40.0995	32.1036
SAUSA300_RS07930	SAUSA300_1452	54.6066	51.4896	37.7654	70.8112	78.6034	71.0422	29.716	53.9388	67.604	29.9675	33.9024	24.6272
SAUSA300_RS07935	SAUSA300_1453	62.4675	63.4781	47.2445	49.3811	44.8943	48.0128	42.0714	101.201	74.099	58.6979	63.6908	45.0095
SAUSA300_RS07940	SAUSA300_1454	265.317	243.912	190.64	225.597	235.32	245.682	136.695	130.761	259.015	171.02	168.624	160.56
SAUSA300_RS07945	SAUSA300_1455	199.247	229.029	225.716	86.7113	106.346	111.135	117.123	106.011	145.84	82.7168	87.5709	86.5557
SAUSA300_RS07950	SAUSA300_1456	27.9429	28.8189	34.5914	13.4053	19.9224	14.0894	181.809	49.689	32.5141	12.2284	16.4779	17.0039
SAUSA300_RS07955	SAUSA300_1457	9.88179	8.98018	12.0743	5.36033	10.7799	7.17696	34.3978	7.61489	8.17753	2.47265	2.66554	5.71066
SAUSA300_RS07960	#N/A	5.87037	4.0606	2.34039	0	0	2.32766	2.52283	1.6922	8.17753	0.430026	1.86588	0
SAUSA300_RS07965	SAUSA300_1458	356.664	326.523	242.687	235.831	285.109	286.14	154.046	156.596	268.558	321.011	337.299	125.005
SAUSA300_RS07970	SAUSA300_1459	736.449	709.946	705.579	1263.64	1237.19	1277.88	603.577	340.424	551.869	809.994	832.033	707.168
SAUSA300_RS07975	SAUSA300_1460	134.294	117.263	101.285	198.338	178.976	199.422	96.8778	53.6534	127.55	302.668	262.235	187.399
SAUSA300_RS07980	#N/A	9.70241	6.41627	6.3297	13.1166	2.54525	11.5413	3.02416	31.1646	2.10633	13.4025	16.9928	6.47208
SAUSA300_RS07985	SAUSA300_1462	99.2367	91.2609	77.9806	136.043	116.404	134.926	41.97	299.99	60.6779	267.155	282.625	142.109
SAUSA300_RS07990	SAUSA300_1463	111.986	99.7447	94.5119	171.641	152.977	160.585	63.948	188.17	117.291	340.487	328.063	178.869
SAUSA300_RS07995	SAUSA300_1464	148.99	159.957	160.168	124.555	153.973	154.945	127.228	163.466	164.591	129.782	118.297	194.619
SAUSA300_RS08000	SAUSA300_1465	244.318	247.086	255.504	274.16	272.14	261.288	211.121	159.624	257.769	212.181	213.654	328.537
SAUSA300_RS08005	SAUSA300_1466	349.89	338.855	352.299	374.289	378.904	370.897	309.875	185.554	371.122	302.577	289.477	443.465
SAUSA300_RS08010	SAUSA300_1467	270.545	275.723	276.233	317.647	329.352	328.222	284.668	152.637	347.012	279.154	263.616	377.743
SAUSA300_RS08015	SAUSA300_1468	114.884	105.845	100.371	114.795	119.718	122.715	119.297	49.5723	140.146	87.2685	108.188	137.127
SAUSA300_RS08020	SAUSA300_1469	95.3902	70.6831	85.2743	74.0636	97.5961	87.7884	87.2837	34.2922	79.5106	76.4934	96.9304	117.226
SAUSA300_RS08025	SAUSA300_1470	426.171	414.552	412.076	386.594	392.956	353.306	333.05	232.878	363.88	375.344	363.13	463.172
SAUSA300_RS08030	SAUSA300_1471	64.8028	66.0304	49.3223	65.6277	60.4911	58.6702	58.2695	63.5123	36.1086	37.5016	52.6704	71.4451
SAUSA300_RS08035	SAUSA300_1472	226.145	183.916	171.522	157.417	172.661	171.974	168.468	93.5261	150.183	156.863	182.933	213.898
SAUSA300_RS08040	SAUSA300_1473	214.05	178.805	168.885	209.016	226.43	223.217	159.117	112.857	146.309	149.021	189.797	170.017
SAUSA300_RS08045	SAUSA300_1474	192.994	154.583	157.682	258.11	267.567	228.646	150.504	99.8536	198.97	150.74	194.177	212.616
SAUSA300_RS08050	SAUSA300_1475	706.301	691.712	700.668	743.833	735.871	753.907	421.874	505.656	446.105	514.562	572.944	579.338
SAUSA300_RS08055	SAUSA300_1476	650.5	602.687	641.837	1059.84	1043.64	1050.1	551.266	336.856	777.849	665.722	691.554	772.266
SAUSA300_RS08060	no map found	241.685	239.618	249.955	311.466	340.623	299.725	175.828	180.8	275.353	291.601	290.239	286.363
SAUSA300_RS08065	no map found	79.3024	77.9909	71.4782	90.9778	106.582	93.0373	58.6176	55.6511	77.8591	88.5521	95.6184	99.0075
SAUSA300_RS08070	SAUSA300_1478	120.203	78.3116	78.4184	82.4935	132.824	122.757	94.9526	77.3576	46.7288	75.2546	129.279	119.38
SAUSA300_RS08075	SAUSA300_1479	3.96821	3.3693	4.40646	3.9949	5.42643	4.51945	5.27518	0	3.20762	2.41208	1.72516	0.328532
SAUSA300_RS08080	SAUSA300_1480	5.00411	9.16701	9.48289	6.765	4.92277	4.91321	12.3361	11.5399	7.06135	2.30415	1.49316	1.5763
SAUSA300_RS08085	SAUSA300_1481	11.2595	14.4388	18.8188	10.8259	16.9201	13.8646	12.1841	6.77153	7.0781	8.426	8.38607	6.82931
SAUSA300_RS08090	SAUSA300_1482	1.02807	1.11358	1.67674	0.548619	1.2642	0.363965	0.946757	3.81024	0.836954	0.322757	1.00031	0.214307
SAUSA300_RS08095	SAUSA300_1483	9.65577	9.1266	8.36859	4.48061	4.26758	3.5274	5.86856	1.72881	4.48102	2.76778	3.37678	4.23953
SAUSA300_RS08100	SAUSA300_1484	5.06778	12.6528	15.683	8.73719	6.26371	6.69809	8.76319	11.2372	3.94938	1.14226	3.18616	0.252816
SAUSA300_RS08105	SAUSA300_1485	66.9132	90.9417	125.555	53.7994	41.6895	46.6202	49.2966	371.992	30.5055	34.0314	37.5014	26.0371
SAUSA300_RS08110	SAUSA300_1486	4.11092	3.65818	5.60014	0.941381	1.95232	1.87359	1.9682	4.08627	0.718068	1.76531	1.67354	2.02253
SAUSA300_RS08115	SAUSA300_1487	54.6046	44.3474	34.7786	3.18621	3.1466	4.34838	22.3866	31.2173	30.0326	3.71547	5.91326	4.71182
SAUSA300_RS08120	SAUSA300_1488	29.6424	25.63	29.3655	4.92128	6.42613	5.2238	21.5584	14.2413	27.5283	9.40949	5.83252	12.816
SAUSA300_RS08125	SAUSA300_1489	7.30596	7.07176	8.11283	5.80665	3.2113	1.5409	6.47483	12.0984	3.54337	6.49058	3.81148	3.62921
SAUSA300_RS08130	no map found	7.17833	5.5895	8.18578	0.872016	0	0.347108	3.12545	9.08442	9.97737	4.61712	1.19248	1.02191
SAUSA300_RS08135	SAUSA300_1490	534.84	518.227	467.775	521.323	510.487	537.532	356.78	276.074	338.033	305.781	348.871	421.903
SAUSA300_RS08140	SAUSA300_1491	118.731	126.45	104.933	203.126	201.14	200.366	102.141	63.3857	121.203	80.2291	88.8364	98.9095
SAUSA300_RS08145	SAUSA300_1492	55.3852	42.6991	33.3731	61.2771	89.3462	70.0299	38.5176	32.6228	35.5037	21.2907	19.5038	31.5264
SAUSA300_RS08150	SAUSA300_1493	49.4424	39.6433	33.4446	51.0667	61.1907	56.4644	30.9571	31.5259	19.0436	24.0343	25.1401	34.5769
SAUSA300_RS08155	SAUSA300_1494	162.965	160.403	143.895	180.636	152.715	153.924	111.538	161.492	195.958	145.813	144.695	116.474
SAUSA300_RS08160	SAUSA300_1495	373.527	403.911	351.603	440.858	468.504	453.985	242.316	672.353	290.478	220.73	217.789	288.735
SAUSA300_RS08165	SAUSA300_1496	158.434	172.981	162.911	118.863	119.357	116.32	284.756	167.565	172.582	68.5634	52.9743	126.015
SAUSA300_RS08170	SAUSA300_1497	101.463	115.041	108.67	85.9781	91.323	83.2092	203.713	81.0483	139.891	67.8944	50.3604	82.5227
SAUSA300_RS08175	SAUSA300_1498	113.779	111.197	122.321	120.28	115.9	114.87	241.041	109.458	123.255	88.4685	74.507	109.261
SAUSA300_RS08180	SAUSA300_1499	51.2287	60.0791	60.1451	65.5632	91.6291	88.3736	48.2609	44.3839	59.5792	36.97	33.5325	48.4482
SAUSA300_RS08185	#N/A	0	0	0	1.69064	0	0	0	0	0	0	0	0
SAUSA300_RS08190	no map found	0.701379	0.799702	0.544724	0	0.229993	0.794584	0.89433	0	0	0	0.136489	0
SAUSA300_RS08195	no map found	0.665308	1.99126	1.26594	1.24262	0.381788	0.659505	0.824771	1.43837	0.6319	0	0.906285	0
SAUSA300_RS08200	SAUSA300_1501	0	0.267283	0.606874	0	0.256234	0.885241	0.332122	0.965347	0	0	0.608245	0
SAUSA300_RS08205	SAUSA300_1502	0.959579	1.65938	3.30396	0.398277	4.03814	0.31707	0.793049	0	0.607596	0.351464	0.217857	1.55579
SAUSA300_RS08210	SAUSA300_1503	1.49089	3.01199	2.48223	1.04422	0.427774	0.184735	2.12546	1.20871	3.18605	0.204774	1.14238	0.9971
SAUSA300_RS08215	SAUSA300_1504	20.8804	20.0964	20.3663	1.78428	3.87662	3.7541	17.8658	20.801	20.4152	8.885	7.8777	5.0781
SAUSA300_RS08220	SAUSA300_1505	274.84	255.417	249.536	284.768	285.607	328.008	300.883	292.514	142.178	180.828	179.623	208.787
SAUSA300_RS08225	SAUSA300_1506	335.376	317.636	341.31	325.718	304.042	291.081	316.412	142.529	235.526	161.162	189.908	249.175
SAUSA300_RS08230	SAUSA300_1507	270.016	271.029	295.184	344.46	367.05	352.905	327.351	111.484	297.32	207.426	199.575	208.228
SAUSA300_RS08235	#N/A	14.1867	6.05186	5.58503	6.70042	15.1592	13.578	14.0696	2.11525	0	5.37533	2.33235	9.99366
SAUSA300_RS08240	SAUSA300_1509	78.46	76.1139	82.086	100.157	101.549	112.17	91.2994	25.3483	69.5349	57.5997	64.6749	66.6439
SAUSA300_RS08245	SAUSA300_1510	76.8801	73.0865	72.5404	69.4948	77.206	78.9574	71.2052	113.471	60.0305	55.6406	49.468	56.451
SAUSA300_RS08250	SAUSA300_1511	1190.9	1132.1	1076.05	1092.68	1020.14	916.052	1598.08	417.126	1170.28	1163.82	1056.27	1061.42
SAUSA300_RS08255	SAUSA300_1512	175.316	174.686	174.812	223.385	235.969	233.257	182.022	114.945	207.285	139.553	134.829	142.816
SAUSA300_RS08260	SAUSA300_1513	1070.4	1148.56	1061.31	2427.26	2327	2614.44	1510.81	552.333	1283.71	571.86	442.493	441.396
SAUSA300_RS08265	SAUSA300_1514	30.1088	9.49602	7.52435	9.37258	26.1957	15.1638	12.7629	4.19961	0.922482	21.0776	24.4763	18.6604
SAUSA300_RS08270	SAUSA300_1515	55.5579	50.4268	41.0049	27.1824	35.1298	31.1433	27.0914	27.9683	20.6245	64.3472	89.4484	58.4285
SAUSA300_RS08275	SAUSA300_1516	22.7906	17.0245	15.2548	7.90473	8.45179	11.8308	13.0956	8.23493	14.9534	29.1581	43.8441	21.6148
SAUSA300_RS08280	SAUSA300_1517	234.426	181.694	165.504	157.315	166.341	159.103	120.855	99.2812	169.358	239.989	289.355	196.886
SAUSA300_RS08285	SAUSA300_1518	195.481	157.97	128.85	140.314	142.937	144.533	109.222	71.1175	175.497	209.3	241.558	165.045
SAUSA300_RS08290	SAUSA300_1519	128.394	114.809	106.292	68.1693	76.1495	76.1934	76.8138	91.7106	91.7719	95.3147	72.6015	94.8769
SAUSA300_RS08295	SAUSA300_1520	153.889	123.059	112.19	46.9191	45.274	48.5874	88.6081	89.1024	126.38	116.773	88.6234	104.957
SAUSA300_RS08300	SAUSA300_1521	654.806	625.007	586.557	357.857	342.161	354.953	489.677	382.005	503.123	614.553	610.146	521.45
SAUSA300_RS08305	SAUSA300_1522	232.054	204.259	195.497	121.156	127.644	127.449	215.513	86.0623	226.747	282.305	288.274	257.211
SAUSA300_RS08310	SAUSA300_1523	54.5285	46.9246	47.9613	88.7588	103.488	77.7877	59.1539	57.4293	62.4956	49.6735	68.7183	51.0892
SAUSA300_RS08315	SAUSA300_1524	30.8665	34.7832	36.0828	58.9449	59.6544	59.1335	38.5422	25.5863	43.1393	38.1338	40.5214	44.6512
SAUSA300_RS08320	SAUSA300_1525	529.056	452.21	400.127	579.98	622.874	598.387	274.272	159.646	292.662	421.532	484.393	517.348
SAUSA300_RS08325	SAUSA300_1526	196.119	184.944	187.022	164.186	162.375	160.506	176.481	83.7603	192.108	152.815	125.115	128.532
SAUSA300_RS08330	SAUSA300_1527	296.007	256.208	260.784	282.075	291.941	292.6	317.977	207.125	337.013	232.716	223.475	254.892
SAUSA300_RS08335	SAUSA300_1528	175.814	156.351	146.688	160.467	158.088	157.304	190.003	77.7784	203.144	124.007	126.376	119.134
SAUSA300_RS08340	SAUSA300_1529	37.3151	23.7797	24.5325	20.1701	14.6075	22.6525	30.4089	16.2598	21.9791	12.0781	22.6571	15.1953
SAUSA300_RS08345	SAUSA300_1530	157.478	149.429	144.911	165.152	140.723	149.234	176.374	148.447	187.95	141.288	118.078	119.692
SAUSA300_RS08350	SAUSA300_1531	204.54	185.137	198.819	216.279	213.85	211.208	234.068	144.747	257.559	179.06	171.434	183.41
SAUSA300_RS08355	SAUSA300_1532	3083.19	2686.18	2985.94	2985.14	2373.64	2641.7	2120.19	2799.57	2212.74	2246.47	2549.85	3038.82
SAUSA300_RS08360	SAUSA300_1533	694.794	680.487	658.015	784.861	750.387	764.426	555.645	301.621	676.133	663.921	682.734	782.828
SAUSA300_RS08365	SAUSA300_1534	1055.45	1082.73	1072	1166.5	1148.55	1112.19	785.413	948.818	837.545	742.588	896.546	1114.16
SAUSA300_RS08370	SAUSA300_1535	1737.41	2060.56	1741.66	1743.18	1863	1774.51	1506.67	1523.69	1091.37	1856.73	1995.75	1633.38
SAUSA300_RS08375	SAUSA300_1536	335.803	262.751	221.449	229.705	256.538	235.894	156.908	133.906	282.737	237.793	206.084	255.568
SAUSA300_RS08380	SAUSA300_1537	137.7	128.572	101.952	119.147	128.987	120.077	71.042	67.0474	124.618	115.773	108.862	116.549
SAUSA300_RS08385	SAUSA300_1538	169.994	148.867	139.71	223.249	206.507	209.651	115.204	70.31	128.197	152.749	139.634	196.851
SAUSA300_RS08390	SAUSA300_1539	445.406	471.684	475.346	520.376	435.841	466.166	226.769	595.408	243.282	317.523	299.611	400.673
SAUSA300_RS08395	SAUSA300_1540	406.834	401.424	388.01	1090.77	917.416	990.228	356.879	287.909	417.096	493.964	459.409	542.395
SAUSA300_RS08400	SAUSA300_1541	207.312	194.87	194.953	514.49	422.889	530.759	186.659	75.0153	164.778	288.22	299.854	273.902
SAUSA300_RS08405	SAUSA300_1542	77.3472	72.2798	74.7248	183.09	175.084	172.968	66.184	30.8852	76.5646	97.9959	102.305	102.045
SAUSA300_RS08410	SAUSA300_1543	52.6481	41.7722	39.5455	21.5388	27.0815	23.1266	39.0611	54.4662	47.1819	57.3139	47.731	52.3807
SAUSA300_RS08420	SAUSA300_1544	282.482	260.37	245.484	299.756	258.774	293.848	179.143	122.309	228.544	312.377	335.012	212.152
SAUSA300_RS08425	SAUSA300_1545	264.737	208.924	192.905	214.007	209.529	228.864	312.824	339.044	100.803	350.292	397.039	320.522
SAUSA300_RS08430	SAUSA300_1546	17.298	12.6624	13.188	7.77436	6.10861	9.74038	11.5214	13.7198	8.94382	10.2346	15.7554	11.2515
SAUSA300_RS08435	SAUSA300_1547	19.7145	15.6443	13.7731	3.0473	4.78535	4.17806	8.98933	18.0286	14.7214	4.48188	9.38387	4.71739
SAUSA300_RS08440	SAUSA300_1548	122.585	118.872	88.4279	129.373	151.971	140.68	79.3708	163.451	116.943	113.929	108.725	61.5689
SAUSA300_RS08445	SAUSA300_1549	29.6338	26.0284	24.1658	17.545	16.3385	12.9597	19.5928	15.7027	28.4217	47.2466	48.975	18.6532
SAUSA300_RS08450	SAUSA300_1550	136.333	118.587	115.698	102.079	104.313	112.999	84.0645	60.1827	54.7294	108.586	112.717	100.737
SAUSA300_RS08455	SAUSA300_1551	113.892	127.463	133.951	206.402	238.456	211.824	147.76	85.3269	104.96	223.96	210.442	185.935
SAUSA300_RS08460	SAUSA300_1552	125.897	111.647	111.199	129.36	129.025	126.828	128.157	53.8466	90.4103	152.395	159.994	120.148
SAUSA300_RS08465	SAUSA300_1553	326.789	302.392	325.718	328.096	341.801	332.356	235.103	185.474	285.02	451.709	455.885	348.3
SAUSA300_RS08470	SAUSA300_1554	35.1516	35.5826	23.8645	17.9348	40.5404	34.675	35.2016	2.96571	27.3606	22.6096	45.3142	34.0285
SAUSA300_RS08475	SAUSA300_1555	70.7972	72.3466	77.3817	68.5213	85.8668	88.6286	61.9345	78.6022	52.3843	91.1768	104.526	73.1418
SAUSA300_RS08480	SAUSA300_1556	196.692	178.363	165.326	236.674	217.213	234.6	134.57	180.286	155.478	241.822	260.156	165.065
SAUSA300_RS08485	SAUSA300_1557	137.692	120.456	117.757	218.636	209.55	216.213	119.498	76.0046	151.512	192.938	224.125	148.38
SAUSA300_RS08490	SAUSA300_1558	55.2729	51.4771	39.0917	79.9475	86.3608	76.4622	44.444	28.2649	50.4968	64.1659	86.0772	52.568
SAUSA300_RS08500	no map found	0.924039	0.442502	0.803771	0.460231	0.424209	0.732783	1.83282	0	0.702111	0	0.503491	1.07868
SAUSA300_RS08505	SAUSA300_1559	6.22898	3.75509	3.31436	7.26101	5.32374	6.9629	2.56303	4.58444	5.79032	2.62128	3.8815	1.67604
SAUSA300_RS08510	SAUSA300_1560	7.27426	8.05636	5.33214	8.7523	16.2283	11.5859	2.6344	4.59429	7.45239	4.93949	6.17921	4.37303
SAUSA300_RS08515	SAUSA300_1561	18.7017	24.8341	26.9508	5.05131	6.70457	6.83633	110.841	70.5151	63.0359	4.19013	4.08933	6.2353
SAUSA300_RS08520	SAUSA300_1562	35.3197	40.0367	50.5799	13.8619	13.9938	12.7434	247.76	119.768	159.863	2.62128	5.50631	6.4463
SAUSA300_RS08525	SAUSA300_1563	33.3021	30.8192	41.9457	6.20399	8.15714	9.44225	188.607	101.383	129.025	3.54251	1.99622	4.20543
SAUSA300_RS08530	SAUSA300_1564	37.479	32.6566	43.7653	11.0455	13.2353	8.13389	194.206	52.7401	112.478	4.38627	2.71885	4.09899
SAUSA300_RS08535	SAUSA300_1565	10.1672	10.754	8.90827	2.21239	3.62529	1.46774	50.0247	8.96312	42.9392	0.867709	1.14294	1.5364
SAUSA300_RS08540	SAUSA300_1566	16.0217	13.2209	11.7367	2.02877	2.49331	2.01889	47.1298	15.2643	34.5611	3.58063	1.01726	2.3775
SAUSA300_RS08545	SAUSA300_1567	630.474	501.947	439.61	391.022	402.678	390.103	266.209	232.491	361.654	404.373	364.936	379.777
SAUSA300_RS08550	SAUSA300_1568	295.87	248.014	222.235	206.706	205.211	205.778	163.289	135.538	241.823	274.142	250.1	231.502
SAUSA300_RS08555	SAUSA300_1569	313.348	265.281	235.659	206.516	197.663	193.642	189.522	193.823	265.757	317.996	275.313	250.698
SAUSA300_RS08560	SAUSA300_1570	159.739	138.526	122.484	110.276	105.116	120.445	94.7951	60.2433	168.028	197.714	177.211	136.586
SAUSA300_RS08565	SAUSA300_1571	47.0089	40.6354	28.7829	23.7246	25.2733	19.1968	25.866	15.5317	35.6	38.9547	48.7181	30.3854
SAUSA300_RS08570	SAUSA300_1572	1068.85	1027.21	927.77	903.616	877.742	926.828	563.727	1016.63	486.502	743.82	800.038	872.161
SAUSA300_RS08575	SAUSA300_1573	348.938	322.686	260.017	405.228	428.777	414.612	245.124	177.03	308.438	312.867	285.036	343.745
SAUSA300_RS08580	SAUSA300_1574	541.997	425.412	390.383	564.179	620.076	521.16	297.865	256.261	597.763	402.915	360.951	401.716
SAUSA300_RS08585	SAUSA300_1575	148.784	139.744	120.222	112.36	110.488	107.987	85.9755	75.9366	127.533	70.3954	70.9423	105.494
SAUSA300_RS08590	SAUSA300_1576	158.856	121.661	103.167	53.3054	50.751	56.0499	76.3861	72.6149	124.162	63.1035	59.7424	82.5857
SAUSA300_RS08595	SAUSA300_1577	95.0227	63.4583	56.9308	36.5914	30.9882	35.0454	45.5658	73.5309	95.4934	39.1748	41.8598	57.1749
SAUSA300_RS08600	SAUSA300_1578	242.311	224.501	193.939	133.701	132.449	154.71	120.952	80.2092	224.638	106.717	96.9457	94.5653
SAUSA300_RS08605	SAUSA300_1579	217.011	198.324	156.166	155.79	162.034	167.819	139.67	121.563	221.248	128.556	86.2873	88.4179
SAUSA300_RS08610	SAUSA300_1580	24.2109	24.6649	30.1236	26.225	20.106	29.0728	54.8546	31.0653	36.2688	14.9237	10.256	8.4252
SAUSA300_RS08615	SAUSA300_1581	234.895	175.556	245.437	288.255	373.996	402.432	985.348	190.804	165.068	151.431	131.319	83.8729
SAUSA300_RS08620	SAUSA300_1582	957.062	1116.41	1477.03	1679.24	1972.15	2163.39	3616.28	530.545	1297.99	804.149	491.399	514.584
SAUSA300_RS08625	SAUSA300_1583	214.692	189.146	188.031	306.984	341.985	326.478	142.141	131.595	180.607	428.517	380.672	396.128
SAUSA300_RS08630	SAUSA300_1584	142.259	149.868	140.466	125.627	111.033	118.711	119.116	188.172	141.546	131.158	135.57	102.944
SAUSA300_RS08635	SAUSA300_1585	136.994	132.905	125.122	135.34	120.752	133.69	141.49	127.112	102.867	239.29	242.642	172.965
SAUSA300_RS08640	#N/A	0.773614	0	1.26173	3.85309	3.55152	5.36806	5.75421	10.0351	0	1.7001	11.0651	3.01027
SAUSA300_RS08645	SAUSA300_1586	309.47	272.691	265.531	209.846	198.478	205.857	198.561	157.512	230.982	162.592	138.712	227.347
SAUSA300_RS08650	SAUSA300_1587	147.679	125.34	118.174	95.8286	102.475	96.4193	99.0117	69.3559	119.926	64.2486	65.119	96.7738
SAUSA300_RS08655	SAUSA300_1588	882.73	855.877	693.356	451.657	432.78	459.282	372.559	332.499	702.881	320.833	254.66	365.274
SAUSA300_RS08660	SAUSA300_1589	323.181	287.216	250.793	179.673	189.883	186.932	160.038	75.2523	392.95	129.264	127.54	146.586
SAUSA300_RS08665	SAUSA300_1590	557.788	509.253	419.841	328.359	362.28	322.254	259.453	284.521	630.688	253.863	218.16	247.978
SAUSA300_RS08670	SAUSA300_1591	258.913	228.745	201.129	192.499	155.363	154.011	227.026	110.58	265.544	313.969	286.554	274.409
SAUSA300_RS08675	SAUSA300_1592	130.889	117.339	106.696	47.6503	44.2229	46.8527	115.207	89.3761	128.381	157.975	169.181	139.56
SAUSA300_RS08680	SAUSA300_1593	252.467	243.038	235.055	269.835	271.923	288.794	162.827	137.402	228.316	319.928	349.188	294.352
SAUSA300_RS08685	SAUSA300_1594	133.635	105.895	101.026	161.874	202.743	190.65	82.8563	44.639	78.4428	157.133	179.955	155.851
SAUSA300_RS08690	SAUSA300_1595	402.905	305.71	336.045	657.5	607.445	596.157	275.343	113.177	223.161	518.946	577.399	582.658
SAUSA300_RS08695	SAUSA300_1596	185.732	160.97	177.729	158.174	144.678	144.917	155.838	92.9471	162.594	200.289	192.453	204.382
SAUSA300_RS08700	SAUSA300_1597	289.806	259.597	294.162	250.503	247.877	243.229	234.678	187.202	296.522	304.857	285.683	310.66
SAUSA300_RS08705	SAUSA300_1598	259.172	216.231	243.471	180.933	174.179	183.414	189.82	103.763	187.684	188.217	227.586	218.956
SAUSA300_RS08710	SAUSA300_1599	194.449	161.135	144.203	97.8293	101.978	119.535	107.112	186.42	129.29	109.176	114.329	127.1
SAUSA300_RS08715	SAUSA300_1600	475.672	444.668	442.89	349.722	336.965	340.617	332.664	524.287	386.031	382.06	352.263	402.666
SAUSA300_RS08720	SAUSA300_1601	2818.46	3165.33	3197.78	2935.21	2736.82	2914.66	3301.69	2614.8	1512.57	3738.72	3598.43	4253.52
SAUSA300_RS08725	SAUSA300_1602	1662.65	1514.1	1663.81	1074.23	1066.51	1072.77	1646.77	978.627	549.222	1480.88	1544.71	1858.15
SAUSA300_RS08730	SAUSA300_1603	3769.81	3224.42	3798.17	3828.81	3574.72	3599.42	5144.49	1663.2	2488.95	4707.08	4958.83	6374.06
SAUSA300_RS08735	SAUSA300_1604	23.6805	26.1751	29.4262	44.463	42.7085	45.6437	33.8296	10.5643	27.1324	28.9114	42.1141	24.316
SAUSA300_RS08740	SAUSA300_1605	97.0735	94.5788	95.0581	205.188	201.356	196.091	126.504	88.5543	75.1084	119.022	134.733	146.37
SAUSA300_RS08745	#N/A	158.427	160.96	152.365	721.757	1017.46	837.571	200.007	151.029	88.466	267.745	267.354	274.255
SAUSA300_RS08750	SAUSA300_1606	63.1622	56.8811	74.7431	441.734	816.253	471.254	154.932	40.9662	63.9899	146.672	197.748	246.799
SAUSA300_RS08755	SAUSA300_1607	132.011	133.729	122.977	165.683	194.511	247.488	56.7789	102.957	53.8778	178.914	202.722	146.133
SAUSA300_RS08760	SAUSA300_1608	11.3306	14.7823	13.5044	9.58647	6.00191	4.1759	24.419	28.2649	24.5586	6.86352	7.51939	5.65248
SAUSA300_RS08765	SAUSA300_1609	3.87627	3.65626	8.88916	0.702047	3.23549	2.09588	3.77437	10.9706	1.33877	1.70371	1.05605	0.13712
SAUSA300_RS08775	SAUSA300_1610	197.16	174.955	170.612	139.697	150.374	141	205.142	98.0396	132.639	166.554	172.066	199.123
SAUSA300_RS08780	SAUSA300_1611	334.38	318.586	319.774	280.736	280.268	277.526	337.056	207.801	286.697	291.334	325.208	312.35
SAUSA300_RS08785	SAUSA300_1612	142.49	126.077	99.2249	105.213	101.47	110.035	67.393	252.291	103.74	88.5463	102.26	66.4514
SAUSA300_RS08790	SAUSA300_1613	19.2809	20.543	20.0045	15.2725	25.7014	24.5011	20.8266	28.9281	9.53146	8.2702	10.9488	8.76805
SAUSA300_RS08795	#N/A	15.6543	14.8368	13.8296	10.9643	14.5978	11.6383	12.6141	38.0744	11.1512	7.52546	12.6613	11.4213
SAUSA300_RS08800	SAUSA300_1614	379.102	334.352	357.102	264.552	256.928	255.193	196.099	158.924	180.585	212.156	214.688	308.82
SAUSA300_RS08805	SAUSA300_1615	237.822	215.628	215.961	131.017	118.53	133.22	117.143	55.3218	121.325	133.725	118.375	166.382
SAUSA300_RS08810	SAUSA300_1616	148.725	103.998	114.348	47.9218	44.171	42.8826	65.3899	24.5103	91.5264	55.402	49.3783	72.2668
SAUSA300_RS08815	SAUSA300_1617	396.332	371.014	378.143	87.6673	91.0607	97.5384	219.245	195.041	321.063	212.807	165.419	247.364
SAUSA300_RS08820	SAUSA300_1618	276.702	186.876	196.806	49.1872	48.8464	40.9766	148.701	210.996	174.702	84.7958	83.5481	125.278
SAUSA300_RS08825	SAUSA300_1619	636.303	555.305	587.375	298.525	303.9	316.68	548.096	445.606	639.922	633.274	571.272	574.416
SAUSA300_RS08830	SAUSA300_1620	87.8072	75.6071	78.1229	49.6208	51.1635	52.5595	59.1155	49.6492	65.1146	49.9114	55.2051	64.0638
SAUSA300_RS08835	SAUSA300_1621	442.959	410.045	364.919	518.301	517.091	515.15	302.873	157.161	277.376	412.667	412.51	434.368
SAUSA300_RS08840	SAUSA300_1622	1303.06	1200.72	1243.23	1883.4	1772.76	1779.83	1268.89	682.396	772.258	1952.68	2218.2	1854.01
SAUSA300_RS08845	#N/A	4.49533	6.81692	1.95512	4.47792	5.1593	6.23856	2.22911	0	1.70784	1.9758	8.57296	1.74921
SAUSA300_RS08850	SAUSA300_1623	89.602	68.8162	56.4714	74.1565	90.767	76.8004	38.0459	23.1995	61.3555	47.8716	65.2671	55.2215
SAUSA300_RS08855	SAUSA300_1624	215.488	169.829	148.777	175.477	190.518	178.359	113.599	89.9865	197.352	130.724	140.742	133.586
SAUSA300_RS08865	SAUSA300_1625	1040.17	1045.72	1048.16	663.08	600.273	640.662	928.179	329.978	739.164	1197.93	1063.17	1254.17
SAUSA300_RS08870	SAUSA300_1626	2131.22	1824.82	1941.83	1346.48	1242.24	1206.79	2086.3	875.901	2163.55	2151.67	2280.25	2742.91
SAUSA300_RS08875	SAUSA300_1627	3052.01	2925.34	3137.21	1331.58	1299.16	1256.81	2161.56	1391.78	1867.7	1903.62	2239.32	2704.12
SAUSA300_RS08880	SAUSA300_1628	113.957	146.585	125.65	144.557	145.125	161.698	88.8367	86.6486	101.129	127.346	126.479	190.329
SAUSA300_RS08885	SAUSA300_1629	321.351	295.236	258.003	269.62	250.053	240.372	105.382	125.801	205.025	657.431	664.737	974.119
SAUSA300_RS08890	#N/A	703.848	477.578	324.645	348.541	484.219	425.461	228.924	189.443	340.61	531.345	678.056	924.245
SAUSA300_RS08895	SAUSA300_1630	251.82	246.432	229.86	221.001	206.688	213.319	171.671	216.458	336.327	241.34	251.295	236.221
SAUSA300_RS08900	SAUSA300_1631	171.456	131.841	117.3	104.306	106.279	122.651	88.0226	42.1962	175.633	131.885	148.994	141.707
SAUSA300_RS08905	SAUSA300_1632	113.463	119.814	102.98	97.352	105.052	137.782	74.9123	39.3948	128.795	115.011	119.202	128.617
SAUSA300_RS08910	SAUSA300_1633	44.6457	43.6679	40.1357	12.838	13.6193	13.5951	57.2999	11.3555	11.6403	37.3004	43.9892	38.5108
SAUSA300_RS08915	SAUSA300_1634	406.062	392.444	375.087	403.653	407.302	388.093	247.669	309.111	342.988	451.982	410.987	398.282
SAUSA300_RS08920	SAUSA300_1635	95.9096	78.7836	74.8874	96.7908	111.388	106.065	62.2971	37.5656	90.9849	104.507	111.651	92.4107
SAUSA300_RS08925	SAUSA300_1636	72.7515	64.6042	56.2548	97.0578	102.434	91.5561	45.5928	42.9706	80.2665	95.736	100.497	66.861
SAUSA300_RS08930	SAUSA300_1637	5.13065	2.9173	2.77107	2.33827	1.92433	1.8615	2.22821	4.3499	2.42059	1.91604	3.56301	3.6536
SAUSA300_RS08935	SAUSA300_1638	40.7411	38.3874	35.2883	43.9628	43.692	49.5819	74.5271	27.5211	35.9293	27.2492	38.1981	24.0075
SAUSA300_RS08940	SAUSA300_1639	47.9871	65.5844	62.0272	122.676	112.099	119.693	144.809	116.906	82.8193	68.1271	83.4939	57.1471
SAUSA300_RS08950	SAUSA300_1640	43.017	54.0103	55.6654	170.775	166.705	164.642	356.348	97.5913	107.707	57.7232	50.8312	62.5023
SAUSA300_RS08955	SAUSA300_1641	23.6149	27.331	29.9319	116.621	99.3261	117.794	207.604	63.0728	61.3315	45.3482	32.35	36.9463
SAUSA300_RS08960	SAUSA300_1642	971.218	856.796	744.028	593.029	587.567	660.594	600.157	940.325	1052.52	462.7	445.157	514.916
SAUSA300_RS08975	SAUSA300_1644	1220.43	1197.07	1030.37	1016.36	988.544	1026	548.402	544.174	832.685	1302.59	1355.29	1182.54
SAUSA300_RS08980	SAUSA300_1645	856.713	716.483	653.014	1078.35	1037.56	998.241	528.619	342.447	1064.25	1690.12	1587.82	1286.2
SAUSA300_RS08985	SAUSA300_1646	387.991	357.415	290.276	237.874	241.678	241.609	178.569	140.184	231.095	375.618	381.646	402.913
SAUSA300_RS08990	SAUSA300_1647	552.252	477.809	428.788	311.959	293.683	317.07	251.642	217.264	282.367	460.865	471.601	523.764
SAUSA300_RS08995	SAUSA300_1648	381.822	359.624	303.473	294.391	288.762	272.729	250.931	242.417	319.649	414.912	442.311	475.698
SAUSA300_RS09000	SAUSA300_1649	177.764	166.822	157.471	99.6274	99.4583	103.937	106.787	95.5313	137.346	116.789	119.364	123.34
SAUSA300_RS09005	SAUSA300_1650	181.953	174.732	168.638	172.674	179.1	159.31	139.318	138.798	209.694	174.729	161.197	166.028
SAUSA300_RS09010	SAUSA300_1651	83.7013	82.5935	92.6379	74.7104	86.2329	83.4662	81.3723	107.628	111.349	90.5786	85.0819	100.37
SAUSA300_RS09015	SAUSA300_1652	530.8	576.888	467.454	550.476	557.742	601.917	475.976	479.456	468.43	360.755	452.978	310.472
SAUSA300_RS09020	SAUSA300_1653	144.126	147.988	158.125	317.859	385.44	385.81	325.175	130.704	129.677	129.522	157.122	113.121
SAUSA300_RS09025	SAUSA300_1654	73.1934	78.4812	65.5062	142.972	180.915	164.595	53.1415	71.1011	93.8874	93.0421	103.502	85.4058
SAUSA300_RS09030	#N/A	35.2815	29.7683	43.8421	22.5931	24.2956	24.9812	39.9889	17.4348	21.0633	24.3682	23.3437	21.5736
SAUSA300_RS09035	SAUSA300_1655	86.285	93.6016	99.2	99.0545	137.566	103.7	244.07	158.105	101.307	69.0867	65.7239	100.291
SAUSA300_RS09040	SAUSA300_1656	618.398	674.484	614.777	552.856	670.301	733.156	522.618	619.273	406.005	636.053	485.568	839.821
SAUSA300_RS09045	SAUSA300_1657	542.284	478.067	484.007	194.915	164.235	192.835	495.809	331.793	414.753	479.919	496.705	447.155
SAUSA300_RS09050	SAUSA300_1658	96.6908	91.8331	82.3548	99.8817	86.1439	99.03	82.8425	35.9592	75.788	115.787	96.7946	90.6297
SAUSA300_RS09055	SAUSA300_1659	289.913	301.384	258.887	450.106	479.896	506.22	223.538	122.043	265.398	264.505	245.658	229.073
SAUSA300_RS09060	SAUSA300_1660	60.6414	58.7821	67.5543	25.3037	38.4759	39.519	35.7508	40.8563	28.2757	28.5875	33.06	44.952
SAUSA300_RS09065	SAUSA300_1661	82.3074	76.6569	76.5503	48.2227	50.9986	49.6245	48.2733	32.7863	55.9108	54.0221	47.3134	54.7272
SAUSA300_RS09070	SAUSA300_1662	45.0777	38.6467	35.367	19.4667	21.6313	18.5109	27.2196	22.9087	34.1523	24.8135	18.7528	23.6578
SAUSA300_RS09075	#N/A	13.4477	11.2979	6.92611	0.881293	4.87389	3.508	12.2838	36.7243	5.37787	0.777707	5.30273	8.95076
SAUSA300_RS09080	SAUSA300_1664	331.271	306.501	281.163	359.518	318.607	385.022	248.219	164.203	254.997	240.533	284.196	228.929
SAUSA300_RS09085	SAUSA300_1665	148.192	133.436	102.909	159.002	154.932	174.875	50.9761	118.781	109.665	91.9701	110.07	61.798
SAUSA300_RS09090	SAUSA300_1666	1248.03	1286.36	1354.65	1253.34	1088.76	1142.81	1826.81	2245.57	876.801	1855.62	2039.37	1928.58
SAUSA300_RS09100	SAUSA300_1667	51.5077	52.5114	36.4614	56.6195	75.5879	51.8562	28.3349	55.0987	46.1185	15.7705	18.2719	22.7045
SAUSA300_RS09105	SAUSA300_1668	95.666	114.219	98.435	97.8531	111.718	111.54	65.8709	215.272	91.6043	64.5184	51.0926	62.9834
SAUSA300_RS09110	SAUSA300_1669	100.484	110.557	77.3396	18.3022	25.9458	20.0237	60.6111	117.82	233.983	4.72251	4.03964	13.7971
SAUSA300_RS09115	SAUSA300_1670	102.252	112.776	76.362	15.6392	23.4068	16.765	55.9302	112.65	224.177	2.73288	2.37159	10.9481
SAUSA300_RS09120	#N/A	1.03954	0	2.26061	0	0	0	0	13.4847	1.97469	0	0	0
SAUSA300_RS09125	SAUSA300_1671	110.252	112.574	88.2656	35.4878	42.5334	39.8852	72.4573	103.013	126.045	10.0834	10.1566	24.2059
SAUSA300_RS09130	SAUSA300_1672	119.626	109.512	101.63	145.1	134.524	141.746	81.3301	57.0641	76.1123	89.3997	123.294	97.743
SAUSA300_RS09135	SAUSA300_1673	133.95	139.388	123.521	203.082	176.623	232.427	97.2909	98.4513	94.4783	116.754	158.49	134.626
SAUSA300_RS09140	SAUSA300_1674	255.204	290.802	274.89	1059.49	1385.58	1012.69	228.801	145.19	292.161	168.054	204.021	281.802
SAUSA300_RS09145	SAUSA300_1675	69.7309	61.8031	54.4264	75.3642	66.2008	73.1564	38.9072	36.8987	62.8898	67.0269	83.6322	86.8581
SAUSA300_RS09150	SAUSA300_1676	20.6532	17.3191	15.45	23.8649	18.8366	19.8725	10.9787	19.5275	20.2961	10.8931	14.8547	13.2871
SAUSA300_RS09155	#N/A	0	0	0	0	0	0	0	0	0	0	0	0
SAUSA300_RS09160	SAUSA300_1677	297.829	279.828	214.536	124.216	129.066	131.275	199.105	195.528	549.528	90.4423	101.477	83.4653
SAUSA300_RS09165	SAUSA300_1678	374.386	414.654	402.778	564.47	493.715	523.749	588.702	252.232	505.634	490.826	405.342	315.98
SAUSA300_RS09170	SAUSA300_1679	25.1683	23.4471	24.6958	22.7851	28.7851	23.7028	21.1918	17.6952	16.6582	10.9849	14.1358	17.7442
SAUSA300_RS09175	SAUSA300_1680	19.0764	23.7818	18.6848	15.3119	13.3897	18.5974	16.4954	16.3606	21.263	14.7248	12.456	6.13468
SAUSA300_RS09180	SAUSA300_1681	12.3679	12.4922	12.8449	6.0538	5.97155	8.11698	10.1087	6.63862	21.2254	8.81003	9.52761	6.88696
SAUSA300_RS09185	SAUSA300_1682	171.821	166.139	125.279	256.432	246.311	243.717	108.87	79.764	139.018	156.621	156.403	148.662
SAUSA300_RS09190	#N/A	0	0.349343	0	0	1.00471	0	0	0	0	0	0	0
SAUSA300_RS09195	SAUSA300_1683	318.672	299.856	213.59	169.552	187.118	175.022	177.915	156.877	425.144	117.088	98.1601	93.6141
SAUSA300_RS09200	#N/A	7.1283	2.27572	1.03342	0	1.09082	0	4.24168	0	1.80543	1.04435	0.647346	0
SAUSA300_RS09205	SAUSA300_1684	270.697	323.48	386.112	336.233	352.677	375.258	554.493	287.673	516.42	498.664	385.454	187.771
SAUSA300_RS09210	SAUSA300_1685	219.268	281.69	267.965	257.112	226.046	298.386	382.613	152.607	250.448	259.655	210.822	166.34
SAUSA300_RS09215	SAUSA300_1686	121.48	105.503	107.642	154.619	143.301	153.809	136.332	40.0641	88.0044	209.967	204.173	186.405
SAUSA300_RS09220	SAUSA300_1687	233.028	208.538	231.075	298.165	284.619	289.173	281.47	94.0861	230.557	417.527	442.747	355.812
SAUSA300_RS09225	SAUSA300_1688	239.377	235.015	232.377	249.773	233.294	256.014	229.941	129.381	172.105	297.928	348.51	260.347
SAUSA300_RS09230	SAUSA300_1689	30.5902	25.9467	26.5582	32.1518	41.1156	43.5826	32.1834	33.1931	27.3971	38.3415	60.5246	42.9964
SAUSA300_RS09235	SAUSA300_1690	111.151	122.794	106.944	219.45	214.022	226.071	115.468	81.5997	130.026	150.778	130.496	121.663
SAUSA300_RS09240	SAUSA300_1691	98.916	95.7727	89.4671	166.375	173.985	167.724	76.0903	51.6851	85.3681	129.511	139.098	136.292
SAUSA300_RS09245	SAUSA300_1692	58.2145	31.273	29.214	22.3035	34.5078	26.9509	31.0875	15.2135	22.4811	23.1966	28.5392	36.4055
SAUSA300_RS09250	SAUSA300_1693	67.6555	63.9659	65.1312	59.1094	63.3143	65.8331	54.1824	57.8418	60.4915	59.8364	64.1011	64.836
SAUSA300_RS09255	SAUSA300_1694	635.524	552.983	614.801	268.561	300.636	257.82	453.662	407.426	487.886	330.16	282.634	412.257
SAUSA300_RS09260	SAUSA300_1695	1258.29	1021.78	921.163	411.227	422.425	404.446	721.737	981.795	926.787	478.779	467.904	735.219
SAUSA300_RS09265	SAUSA300_1696	332.478	280.559	249.418	277.065	266.847	313.206	202.725	193.646	385.169	195.548	202.713	261.17
SAUSA300_RS09270	SAUSA300_1697	254.799	261.321	242.029	305.632	344.99	308.845	190.785	192.802	449.321	199.871	192.055	248.28
SAUSA300_RS09275	SAUSA300_1698	416.879	384.506	484.571	715.904	767.096	836.542	812.955	321.337	319.535	434.22	351.748	305.014
SAUSA300_RS09280	SAUSA300_1699	165.538	138.129	122.696	197.106	197.477	211.354	76.0069	37.8191	189.025	166.848	172.956	141.158
SAUSA300_RS09285	SAUSA300_1700	50.7087	40.4002	35.0272	56.8975	59.5424	59.284	22.0336	64.389	37.6403	42.2264	42.4923	36.6245
SAUSA300_RS09290	SAUSA300_1701	58.7846	58.5295	53.6133	73.1473	67.9637	67.3537	44.8457	22.7826	45.5625	58.5009	73.0063	53.628
SAUSA300_RS09295	SAUSA300_1702	9.26321	12.8866	23.187	7.17808	10.0902	7.25244	6.33569	16.4422	6.52992	4.6129	5.38715	3.87674
SAUSA300_RS09300	SAUSA300_1703	388.47	378.084	400.127	414.208	404.915	403.629	177.643	114.793	260.051	320.886	325.26	342.274
SAUSA300_RS09305	SAUSA300_1704	158.816	166.432	143.49	219.592	209.462	201.247	103.557	71.7399	134.063	123.035	141.705	149.717
SAUSA300_RS09310	SAUSA300_1705	61.1273	63.5113	67.9329	46.1516	51.648	56.4931	36.2145	47.4588	37.2083	68.7442	60.2081	59.7929
SAUSA300_RS09315	SAUSA300_1706	136.932	124.026	101.002	91.1778	101.21	95.1926	69.2496	95.8911	97.9644	109.657	101.743	60.8539
SAUSA300_RS09320	SAUSA300_1707	88.5603	70.7532	54.4469	39.2175	43.4588	40.5174	36.5882	57.3817	58.4844	53.8562	44.3501	38.5571
SAUSA300_RS09325	no map found	746.238	731.911	632.43	333.53	320.816	352.638	439.837	271.572	331.983	175.669	242.972	315.393
SAUSA300_RS09335	#N/A	11.1555	10.7684	11.8836	1.50166	2.94127	2.24152	8.5218	20.2067	10.0226	0.828223	2.25887	1.31984
SAUSA300_RS09340	SAUSA300_1710	102.388	105.19	96.7146	124.262	124.081	115.891	112.659	89.6374	106.69	73.8991	75.3595	95.9088
SAUSA300_RS09345	#N/A	1.24745	1.65938	4.06909	0	0	0	1.64954	3.59592	0	0	0	0.809011
SAUSA300_RS09350	SAUSA300_1711	155.421	133.943	135.528	20.0903	26.0622	27.249	69.5869	188.624	83.6227	35.1295	29.8477	61.6204
SAUSA300_RS09355	SAUSA300_1712	85.9535	103.545	67.6724	21.3785	17.981	19.3597	47.2514	49.1829	88.0584	17.2149	10.3784	20.2514
SAUSA300_RS09360	SAUSA300_1713	254.979	229.382	201.274	43.3131	51.1635	46.701	115.761	142.742	230.146	51.9524	38.1836	67.3491
SAUSA300_RS09365	SAUSA300_1714	75.1231	54.5472	48.1691	21.3975	14.8373	21.723	35.727	17.724	66.7838	18.3627	14.1741	16.4103
SAUSA300_RS09370	SAUSA300_1715	222.63	206.831	177.782	84.3889	96.4344	98.7362	97.2187	114.491	246.405	100.624	64.5858	85.1786
SAUSA300_RS09375	SAUSA300_1716	11.2213	16.9052	15.7024	18.3541	19.4323	22.0493	22.5207	18.0873	12.3605	9.19278	7.91416	5.29652
SAUSA300_RS09380	SAUSA300_1717	25.6619	20.2286	20.3239	13.8069	21.8165	16.3306	26.0785	12.3289	19.8597	4.87363	11.2207	18.1835
SAUSA300_RS09385	SAUSA300_1718	18.3307	18.9116	18.0849	8.84156	10.0098	11.7823	16.6868	27.032	13.9282	6.44541	6.51852	9.23511
SAUSA300_RS09390	SAUSA300_1719	52.0402	57.2235	47.4042	36.4001	33.2618	33.9745	50.6109	49.0352	67.4984	19.3838	16.6495	17.8963
SAUSA300_RS09395	SAUSA300_1720	313.22	248.733	179.072	437.752	431.085	429.951	137.462	91.3489	203.538	215.594	200.814	260.132
SAUSA300_RS09400	SAUSA300_1721	47.6804	39.1172	26.0422	39.7639	58.5408	56.7174	26.3927	3.83565	49.7095	25.3429	24.1676	24.5939
SAUSA300_RS09405	SAUSA300_1722	34.6426	33.5681	19.6975	6.33184	6.3226	10.0816	19.9626	24.7363	18.1118	3.02662	4.18507	8.03858
SAUSA300_RS09410	no map found	58.8888	36.7755	19.3068	7.83636	16.5097	8.021	21.8453	21.3811	14.9436	4.19857	4.28648	15.7429
SAUSA300_RS09415	SAUSA300_1723	22.8138	28.5234	20.2844	6.71688	14.962	13.5911	21.8453	60.2559	17.0784	5.92739	4.28648	7.2155
SAUSA300_RS09420	SAUSA300_1724	7.21797	10.332	8.7012	1.95381	3.60177	2.17761	9.49264	12.891	7.45165	4.13799	3.74056	3.96873
SAUSA300_RS09425	SAUSA300_1725	210.495	196.002	143.615	263.84	295.966	289.434	90.2396	186.746	114.167	215.32	120.711	186.82
SAUSA300_RS09430	no map found	10.8689	8.01761	4.11833	7.38192	4.15809	1.30595	4.24634	2.84825	1.87693	3.61903	4.48656	14.0976
SAUSA300_RS09435	no map found	189.231	143.088	115.032	39.3837	43.1858	63.7881	56.3819	71.9184	80.8004	92.2794	77.6285	119.893
SAUSA300_RS09440	SAUSA300_1726	41.4408	33.7501	24.5218	7.72252	12.2949	18.4438	15.2373	14.6275	30.524	22.3031	15.5528	21.1165
SAUSA300_RS09455	SAUSA300_1728	92.9756	108.54	97.385	222.897	216.026	211.611	87.3426	30.0091	83.6472	45.756	63.0813	43.7681
SAUSA300_RS09460	SAUSA300_1729	159.52	143.704	121.282	141.623	168.97	162.808	134.958	54.5915	127.631	65.3839	78.2156	102.635
SAUSA300_RS09465	SAUSA300_1730	218.607	177.412	126.23	106.05	121.251	95.4459	101.045	52.7642	234.025	174.404	155.64	240.914
SAUSA300_RS09470	SAUSA300_1731	48.9271	46.5002	54.4589	23.0115	24.5897	22.2319	219.38	23.2956	12.0192	33.8676	53.848	82.9426
SAUSA300_RS09475	#N/A	4.51753	4.42502	5.58174	3.83526	2.59239	1.2213	4.17477	14.2061	0.780124	12.6353	13.1467	15.3812
SAUSA300_RS09480	SAUSA300_1733	129.722	133.87	121.147	83.1742	87.7039	86.4772	99.8337	71.6295	115.468	62.6819	58.5991	55.4936
SAUSA300_RS09485	SAUSA300_1734	82.6372	78.474	77.0323	85.7253	70.3166	75.1334	81.5375	91.0359	139.578	49.5075	51.1936	47.7214
SAUSA300_RS09490	SAUSA300_1736	238.273	250.837	222.696	196.026	170.917	205.52	138.101	839.605	175.609	200.187	179.94	162.178
SAUSA300_RS09495	SAUSA300_1735	59.9076	65.5406	55.2833	49.9778	54.5248	51.6349	54.5238	50.3859	82.6768	33.2691	28.8302	28.8725
SAUSA300_RS09500	SAUSA300_1737	73.2109	73.4032	62.4349	78.1365	75.6606	74.6458	62.435	56.8928	81.0063	29.4346	34.1925	32.3604
SAUSA300_RS09505	SAUSA300_1738	4.70531	4.80347	5.35407	2.99756	3.26529	2.60331	3.47272	0	0.831448	5.29046	8.49642	4.89664
SAUSA300_RS09510	SAUSA300_1739	227.416	240.786	309.609	246.043	236.286	249.822	986.456	182.944	339.828	53.7335	61.1846	150.618
SAUSA300_RS09515	SAUSA300_1740	156.658	167.817	201.276	139.358	151.68	127.133	576.147	268.611	201.751	26.5334	39.3087	85.5797
SAUSA300_RS09520	SAUSA300_1742	10.9028	13.7197	25.7861	10.5038	8.76834	12.7799	91.2378	13.0761	23.2805	9.26923	8.67258	20.7478
SAUSA300_RS09525	SAUSA300_1743	13.3062	8.88851	10.5364	3.24163	4.31586	3.72763	50.2034	11.2568	7.6927	5.40337	6.69862	8.44185
SAUSA300_RS09530	SAUSA300_1744	6.41806	8.00832	5.30751	1.8009	3.52739	4.65954	27.7912	5.47205	8.24218	3.97307	6.77251	5.27616
SAUSA300_RS09535	SAUSA300_1745	16.555	9.92527	9.21144	3.48399	3.38971	3.69816	7.24565	24.869	6.79145	3.92851	8.15233	4.38529
SAUSA300_RS09540	#N/A	16.0962	19.2702	8.75074	14.0296	9.2368	13.2965	12.5046	6.95984	10.1919	5.89552	14.6175	10.9608
SAUSA300_RS09545	no map found	0	1.125	0	0	0	0	0	0	0	0	0.384019	0
SAUSA300_RS09550	SAUSA300_1747	61.3331	63.9899	63.0144	94.1675	75.1645	98.4104	59.2804	61.8048	40.9748	57.1129	65.6702	54.861
SAUSA300_RS09560	no map found	98.7567	83.5222	85.903	187.256	150.329	166.25	77.3222	59.932	104	156.109	128.862	134.161
SAUSA300_RS09565	#N/A	5.87037	1.95221	4.78717	6.09129	0	0	2.4258	4.23049	1.85853	3.2252	0	0
SAUSA300_RS09570	SAUSA300_1749	6.60028	3.26608	2.00943	0.328736	1.51503	2.87879	3.53473	1.14156	0	0.290097	1.978	1.54097
SAUSA300_RS09575	SAUSA300_1750	15.4074	14.65	15.1037	5.95178	7.35171	8.24982	6.25647	10.4914	8.52674	5.09225	4.95779	6.75061
SAUSA300_RS09580	SAUSA300_1751	64.5765	72.8137	75.8207	47.0126	56.3137	53.255	44.4551	117.227	73.4584	42.7661	40.8394	30.257
SAUSA300_RS09585	SAUSA300_1752	20.0938	22.7901	23.2768	21.7878	20.3767	18.9973	15.6691	21.6171	27.7598	12.6771	16.0652	11.7221
SAUSA300_RS09590	#N/A	0	0.590002	0.401886	0	0	0	0	0	0	0	0	0
SAUSA300_RS09595	SAUSA300_1753	22.8007	17.866	19.818	2.24362	3.49972	3.02273	16.8391	15.5823	21.0633	137.375	123.481	64.0467
SAUSA300_RS09600	SAUSA300_1754	22.4089	17.1631	23.4573	2.0797	4.79232	1.65566	18.3589	35.5078	35.9575	146.056	134.426	59.0341
SAUSA300_RS09605	SAUSA300_1755	22.9393	21.3507	18.0849	1.20811	2.70433	1.23657	22.8874	28.168	39.7571	214.592	177.103	86.1596
SAUSA300_RS09610	SAUSA300_1756	38.0473	23.6738	23.9624	0.690346	0.795392	1.09917	20.4818	29.3667	39.4938	178.801	166.907	73.8896
SAUSA300_RS09615	SAUSA300_1757	35.5429	21.3723	22.062	0.687482	0.950509	0.82096	19.7124	44.1656	28.3175	205.208	175.146	90.7703
SAUSA300_RS09620	SAUSA300_1758	38.4103	26.4939	21.5332	0.877559	2.42662	0.698628	25.4421	31.6928	28.1142	227.677	206.314	93.7904
SAUSA300_RS09630	SAUSA300_1759	18.2168	15.7334	20.7641	8.32799	2.02004	4.01286	47.3916	54.7949	13.0392	6.76893	8.75116	5.99267
SAUSA300_RS09640	SAUSA300_1761	7.00669	10.1392	11.392	9.29521	10.5217	10.1263	27.7954	6.79544	5.47315	5.61235	7.0469	3.56729
SAUSA300_RS09645	SAUSA300_1762	5.54424	9.94192	10.6474	12.3724	13.0568	18.272	34.8475	5.60403	10.3949	4.90528	5.19839	5.04318
SAUSA300_RS09650	SAUSA300_1763	15.1801	14.7243	15.9921	13.8371	14.588	15.2636	14.7666	6.90919	14.6248	7.90103	8.06356	5.51116
SAUSA300_RS09655	SAUSA300_1764	0.865285	0.69061	0.731757	0.478853	0.441373	1.14365	0.572095	0	1.46104	0.211285	1.17869	1.49644
SAUSA300_RS09660	SAUSA300_1765	4.64914	3.35875	3.57339	3.19389	3.40389	2.70159	2.94135	4.85232	3.19757	2.29002	4.04006	1.55954
SAUSA300_RS09665	SAUSA300_1766	3.49987	2.71354	2.3195	3.11278	2.94566	2.84155	2.4958	3.31487	2.97588	2.23415	3.26916	1.13488
SAUSA300_RS09670	SAUSA300_1767	34.998	24.8907	24.4899	26.7509	56.4728	47.4019	34.0218	17.9796	19.7469	23.6067	37.2898	17.5286
SAUSA300_RS09675	#N/A	71.7286	54.2065	54.2546	38.832	45.3373	32.2882	32.9908	8.98979	36.8608	31.2217	28.7934	17.5286
SAUSA300_RS09680	SAUSA300_1768	16.5313	11.6966	13.0123	1.01026	1.86238	1.00534	5.93433	4.82379	10.2106	8.02366	6.70043	5.22897
SAUSA300_RS09685	SAUSA300_1769	8.52959	6.59498	7.01368	0.531035	0.244736	0.845519	1.63897	8.29827	6.48103	3.74895	2.17857	1.24463
SAUSA300_RS09690	SAUSA300_1770	51.469	39.9727	30.8447	1.38069	1.69684	1.28237	9.62232	87.9002	25.9781	0.812272	0.88111	3.95516
SAUSA300_RS09695	#N/A	23.8726	19.4072	16.18	11.3539	8.86639	12.6796	11.8064	47.0937	12.9908	9.18444	10.9548	9.73277
SAUSA300_RS09700	#N/A	616.718	658.681	552.909	47.471	54.0509	64.4684	282.461	538.176	385.53	117.049	137.47	187.618
SAUSA300_RS09705	#N/A	79.0054	73.0128	108.509	20.7104	27.0433	37.0971	57.0466	53.9388	55.2913	89.8576	50.9785	49.889
SAUSA300_RS09710	#N/A	12.6409	12.744	15.1913	14.9115	12.2172	17.1471	16.4954	247.399	30.3312	8.77254	7.25028	5.17767
SAUSA300_RS09715	#N/A	26.972	30.6761	35.9253	13.4338	3.09558	8.021	20.062	58.3122	64.0439	29.6369	5.51119	11.8072
SAUSA300_RS09720	#N/A	272.47	337.466	219.16	109.547	66.3105	95.0207	163.435	215.755	306.804	165.928	165.457	190.33
SAUSA300_RS09725	#N/A	197.542	199.126	158.304	73.1956	48.6387	73.1779	139.646	82.7554	179.183	124.678	119.183	136.978
SAUSA300_RS09730	#N/A	133.281	172.925	158.48	31.0656	34.6623	20.8265	112.646	56.7777	144.672	77.914	128.788	62.5919
SAUSA300_RS09735	#N/A	413.345	352.506	368.051	218.299	154.779	128.336	211.32	1020.46	417.567	357.125	253.515	350.28
SAUSA300_RS09740	SAUSA300_1780	174.239	162.099	153.868	174.415	201.419	186.622	96.8325	96.4095	141.409	354.458	308.504	281.273
SAUSA300_RS09750	SAUSA300_1781	165.223	164.588	156.684	207.813	199.723	201.523	95.7582	92.7085	128.68	394.482	414.184	241.768
SAUSA300_RS09755	SAUSA300_1782	69.393	58.4016	49.9682	108.662	106.603	102.459	50.8252	28.0201	80.4237	182.88	228.778	115.993
SAUSA300_RS09760	SAUSA300_1783	90.8069	75.7752	65.9104	124.382	140.908	126.945	67.6503	32.0099	117.066	207.27	270.052	156.097
SAUSA300_RS09765	#N/A	0	1.43514	0.48878	1.11948	4.12744	12.4771	0	0	0	5.92739	1.83706	0
SAUSA300_RS09770	SAUSA300_1784	250.679	241.875	179.449	262.578	312.93	292.655	111.54	369.866	219.661	229.322	294.408	186.458
SAUSA300_RS09775	SAUSA300_1785	109.58	90.9081	93.6157	123.653	156.645	138.124	62.2217	126.562	57.9242	64.056	94.7378	116.196
SAUSA300_RS09780	SAUSA300_1786	144.577	115.283	113.708	207.775	233.864	201.99	93.6298	120.543	114.356	141.177	122.275	193.901
SAUSA300_RS09785	SAUSA300_1787	68.7721	61.8561	49.5089	57.5778	72.0252	77.4099	52.7619	26.5231	47.9527	70.7713	82.4333	76.4257
SAUSA300_RS09790	SAUSA300_1788	531.292	709.889	688.262	936.381	1079.65	1136.02	610.871	297.105	802.306	766.998	625.113	493.629
SAUSA300_RS09795	SAUSA300_1789	4.73943	2.92622	1.84738	0.668077	0.410525	2.12743	1.50765	6.18653	0	0.589552	2.55806	2.08777
SAUSA300_RS09800	SAUSA300_1790	226.122	185.148	175.834	666.216	969.456	644.712	154.574	93.6507	104.923	277.843	342.115	573.818
SAUSA300_RS09805	SAUSA300_1791	416.665	399.266	378.803	320.813	328.654	333.533	226.628	164.45	400.069	295.444	280.111	383.481
SAUSA300_RS09810	SAUSA300_1792	160.466	142.866	129.051	119.439	116.72	130.991	95.6026	81.9825	154.006	98.1571	112.962	115.096
SAUSA300_RS09815	SAUSA300_1793	59.2358	49.2741	45.2348	57.5115	75.305	69.3389	49.8583	25.9555	81.7194	42.1404	56.1033	47.2835
SAUSA300_RS09820	#N/A	20.6649	5.63184	3.83618	1.25517	1.15693	0.999249	0.999722	0	5.74455	0	4.80605	17.6511
SAUSA300_RS09825	SAUSA300_1795	651.134	587.681	535.469	1241.18	1321.65	1413.35	402.201	168.852	324.192	1101.97	1232.94	1240.11
SAUSA300_RS09830	SAUSA300_1796	23.1971	19.5409	17.6026	17.5624	20.7693	18.642	12.8884	9.20555	16.5137	16.3754	20.9654	11.736
SAUSA300_RS09835	SAUSA300_1797	338.127	269.955	228.453	145.908	187.199	165.302	242.217	129.917	245.422	242.895	273.201	260.554
SAUSA300_RS09840	SAUSA300_1798	159.93	114.753	97.9886	54.1656	50.1097	57.0725	54.3238	195.701	71.3926	52.0166	57.9499	40.7617
SAUSA300_RS09845	SAUSA300_1799	292.26	259.49	209.999	34.3871	35.9148	31.3754	79.098	394.679	172.197	55.5673	52.6427	43.3508
SAUSA300_RS09850	SAUSA300_1800	272.376	229.503	172.928	173.846	158.289	170.894	86.8116	96.5911	157.053	204.106	215.821	161.92
SAUSA300_RS09855	SAUSA300_1801	53.7863	61.7491	54.1371	70.7381	71.234	69.9475	44.9518	82.1924	47.5977	45.5716	53.4551	47.8402
SAUSA300_RS09860	SAUSA300_1802	4.6622	3.5199	1.37006	2.19656	1.7354	0.999249	2.62427	8.71738	1.91485	1.10764	5.32099	2.20639
SAUSA300_RS09870	SAUSA300_1803	335.589	347.494	381.2	367.914	470.872	417.686	468.664	284.853	382.857	226.481	251.45	190.355
SAUSA300_RS09875	SAUSA300_1804	342.052	373.626	371.101	596.045	669.083	655.548	493.048	276.886	400.625	411.03	343.822	215.682
SAUSA300_RS09880	SAUSA300_1805	32.3119	28.8331	25.6874	32.9783	38.1788	38.2261	27.6324	6.4131	31.7963	15.8315	24.9661	17.3139
SAUSA300_RS09885	SAUSA300_1806	121.428	123.959	127.508	129.44	146.318	131.989	86.0306	47.8181	117.977	81.6592	85.145	67.3889
SAUSA300_RS09890	SAUSA300_1807	23.5342	28.2577	21.987	16.3277	21.3865	17.1033	22.6555	34.6163	29.8907	10.4652	8.08511	38.4028
SAUSA300_RS09895	SAUSA300_1808	11.02	9.20513	7.29348	4.09094	5.65612	3.32466	6.89006	6.51113	14.4323	3.76052	4.33562	11.4527
SAUSA300_RS09900	SAUSA300_1809	46.8441	40.7627	30.2436	50.4304	43.3556	50.4875	15.7499	23.5665	23.9194	38.3076	40.898	20.8423
SAUSA300_RS09905	#N/A	3.43995	3.19808	5.34325	0.847243	2.6031	0.749437	2.69925	12.4223	2.72866	0.913806	1.39032	0.809011
SAUSA300_RS09910	#N/A	1296.76	1475.9	1324.07	788.474	703.581	758.43	414.153	6698.68	230.192	835.48	697.515	762.781
SAUSA300_RS09915	#N/A	1789.68	1647.17	1805.59	2162.16	1991.41	1942.9	1020.08	9418.43	664.759	2315.95	1570.59	2002.46
SAUSA300_RS09920	#N/A	175.992	182.98	178.16	41.9805	61.9116	61.4943	111.678	151.612	35.8646	137.812	138.698	116.76
SAUSA300_RS09925	#N/A	305.626	253.885	293.125	94.9226	97.0378	122.283	160.143	95.8911	157.975	199.514	248.284	289.895
SAUSA300_RS09930	#N/A	87.4926	75.8315	67.6324	3.40445	32.9488	20.3272	26.4379	0	33.7591	102.146	51.2113	113.04
SAUSA300_RS09935	#N/A	797.021	1033.3	975.116	755.649	780.086	733.922	420.633	4250.96	345.837	880.217	666.854	720.238
SAUSA300_RS09940	#N/A	403.497	306.31	428.008	122.728	110.294	105.032	170.453	1161.35	147.443	243.682	301.256	354.766
SAUSA300_RS09945	#N/A	265.904	308.645	235.579	93.1967	111.522	130.165	175.155	164.655	152.155	210.656	193.182	222.265
SAUSA300_RS09950	#N/A	48.5311	44.1896	46.8224	17.0222	10.9829	33.8787	31.861	47.2888	23.3717	46.5665	49.3491	45.2159
SAUSA300_RS09955	#N/A	48.585	73.8861	61.3933	14.7153	6.02823	10.4132	24.7431	28.3888	34.9208	86.5711	39.3518	51.0954
SAUSA300_RS09960	#N/A	1116.64	1107.57	1142.28	298.901	236.812	282.072	470.788	915.501	258.738	843.171	758.707	756.972
SAUSA300_RS09965	#N/A	5239.3	6531.33	6199.02	1806.48	1596.12	2091.27	2591.91	1345.57	1488.02	4811.92	4127.98	4396.84
SAUSA300_RS09970	#N/A	2116.73	1599.82	2149.48	559.18	391.835	624.794	1041.16	806.243	616.103	1581.37	1738.64	1766.62
SAUSA300_RS09975	#N/A	546.662	548.26	538.929	107.694	83.9933	123.108	208.392	278.084	240.122	293.636	357.982	280.457
SAUSA300_RS09980	#N/A	193.524	160.915	175.228	21.8299	35.5991	42.7787	96.2975	204.093	112.717	117.066	126.757	141.686
SAUSA300_RS09985	#N/A	359.401	414.935	429.637	285.467	281.698	326.187	199.951	6408.51	94.785	380.835	315.056	312.234
SAUSA300_RS09990	#N/A	11.818	11.5283	10.7081	0	6.02823	6.50827	7.81362	0	0	1.44285	7.15488	1.27739
SAUSA300_RS09995	#N/A	825.342	698.017	747.1	317.373	360.635	233.946	599.853	828.033	773.651	823.907	743.092	802.888
SAUSA300_RS10000	#N/A	484.147	571.545	374.65	223.336	255.385	223.251	272.843	1399.49	189.57	539.392	424.362	453.921
SAUSA300_RS10005	#N/A	22941.9	23250.7	23005.2	5660.22	5617.43	6490.19	9699.3	8533.23	5885.19	16512.6	16933.3	15320.3
SAUSA300_RS10010	#N/A	2608.01	2849.89	2896.47	1685	1588.24	1346.71	1704.97	3912.36	1248.63	2213.6	1954.86	2260.05
SAUSA300_RS10015	#N/A	2712.15	2459.93	2750.44	989.552	979.146	858.965	1027.14	705.151	406.882	1577.99	1886.62	2068.3
SAUSA300_RS10020	#N/A	49.8981	49.7814	67.8182	11.4452	6.02823	10.4132	16.9295	0	14.9661	27.4142	34.88	20.4382
SAUSA300_RS10025	#N/A	288.884	320.173	290.547	80.1165	99.4658	59.8761	102.228	181.688	37.4151	173.142	127.893	203.104
SAUSA300_RS10030	#N/A	114.897	132.576	136.35	34.3356	70.8317	54.6695	91.81	56.7777	57.3699	129.857	117.161	99.636
SAUSA300_RS10035	#N/A	0	0	0	0	0	0	0	0	0	0	0	0
SAUSA300_RS10040	#N/A	0.0512126	0.054499	0.0371225	0.0425119	0.235107	0.0676878	0.0169299	0.147626	0.324273	0.225091	0.0930159	0.0996387
SAUSA300_RS10045	#N/A	384.084	352.138	276.984	237.079	191.396	165.31	368.542	488.288	266.895	375.141	458.807	310.405
SAUSA300_RS10050	#N/A	16.8487	21.7228	7.75065	1.6138	1.48749	0	23.7791	0	17.2336	4.27234	5.29647	17.6511
SAUSA300_RS10055	#N/A	0.0321509	0.0513211	0.0349578	0	0	0	0	0	0	0	0	0
SAUSA300_RS10060	SAUSA300_1842	222.588	179.703	147.228	155.675	183.463	182.802	138.163	53.0941	146.312	107.694	103.25	154.852
SAUSA300_RS10065	SAUSA300_1843	66.0061	50.6295	35.9986	85.8468	93.5802	84.8826	36.9456	27.6784	62.1933	29.2879	28.5179	37.3625
SAUSA300_RS10070	SAUSA300_1844	46.0682	32.9256	19.0367	66.2187	84.3952	80.7025	28.3244	20.8185	35.7522	16.5928	16.5457	28.5283
SAUSA300_RS10075	SAUSA300_1845	123.74	119.753	103.252	198.434	190.361	201.609	81.0193	59.2072	126.821	159.47	165.766	159.845
SAUSA300_RS10080	SAUSA300_1846	39.0983	38.334	30.224	50.2723	57.2159	64.0533	28.2004	51.6236	32.5472	36.1517	41.0932	30.8532
SAUSA300_RS10085	#N/A	0	3.85405	2.33353	0	1.23157	0	0.53211	0	2.03839	0	0	1.04388
SAUSA300_RS10090	SAUSA300_1847	65.3818	54.8427	51.5684	28.5438	27.8263	27.7926	47.549	21.1159	41.581	40.9082	32.4791	40.5204
SAUSA300_RS10095	SAUSA300_1848	249.766	258.24	228.409	208.248	248.689	230.28	212.162	171.65	184.333	271.415	259.994	209.002
SAUSA300_RS10100	SAUSA300_1849	71.1457	63.4977	50.0731	29.0903	33.2133	25.1603	26.4117	45.7284	64.1032	17.2197	15.7814	17.6766
SAUSA300_RS10105	SAUSA300_1850	87.5003	87.7945	77.3322	79.9192	112.545	95.0819	62.1867	111.187	71.5249	43.2796	54.0018	56.3826
SAUSA300_RS10115	SAUSA300_1851	35.352	27.5493	28.7154	24.4962	35.7156	32.6207	24.5362	11.342	25.8196	22.665	25.4994	25.9811
SAUSA300_RS10120	SAUSA300_1852	70.4096	64.0666	64.2977	74.1645	76.8858	76.8336	49.7144	63.3905	55.4474	51.6499	47.2396	43.4244
SAUSA300_RS10125	SAUSA300_1853	46.4132	45.5145	42.198	71.796	96.356	81.967	40.8458	52.0552	46.3393	32.0267	46.3931	40.6817
SAUSA300_RS10130	SAUSA300_1854	22.7862	22.1251	21.4633	44.1518	58.8765	37.082	22.3564	13.6987	19.4431	21.6903	19.8353	23.9443
SAUSA300_RS10135	SAUSA300_1855	43.3682	48.1344	46.6857	150.956	237.981	160.724	47.409	15.4491	30.6589	42.6443	49.0904	54.8929
SAUSA300_RS10140	SAUSA300_1856	112.754	178.519	185.79	350.391	473.461	405.48	444.225	93.6611	165.69	142.596	108.28	71.8702
SAUSA300_RS10145	SAUSA300_1857	42.1978	32.9418	29.1367	49.0913	47.37	44.5776	31.158	71.9184	23.4037	50.767	30.2095	38.3531
SAUSA300_RS10150	SAUSA300_1858	80.2615	76.9884	68.5717	78.419	66.614	72.6486	58.5931	81.6573	66.4812	61.0156	81.719	43.8214
SAUSA300_RS10155	SAUSA300_1859	197.337	188.926	172.879	287.371	294.645	265.665	124.321	65.8236	215.988	127.21	104.709	159.425
SAUSA300_RS10160	SAUSA300_1860	165.295	138.612	126.162	247.833	260.6	236.729	94.7207	94.0603	129.095	82.1771	82.1388	115.076
SAUSA300_RS10165	SAUSA300_1861	24.3284	17.634	18.6247	53.167	41.5978	41.3421	17.9726	4.29363	37.7254	19.0945	15.2175	32.3604
SAUSA300_RS10170	SAUSA300_1862	321.387	368.533	402.067	408.863	508.147	456.122	454.103	382.327	281.705	189.364	207.715	150.737
SAUSA300_RS10175	SAUSA300_1863	322.711	391.037	329.852	462.382	531.183	502.514	373.478	245.46	302.9	259.839	281.49	247.276
SAUSA300_RS10180	SAUSA300_1864	150.391	186.962	184.546	192.719	189.389	233.02	350.67	122.58	125.913	91.7407	49.2764	61.9312
SAUSA300_RS10185	SAUSA300_1865	266.519	263.668	228.558	535.511	802.664	554.612	194.882	291.098	191.075	220.88	196.685	255.185
SAUSA300_RS10190	SAUSA300_1866	270.903	249.67	235.831	605.243	908.392	590.617	150.876	139.29	243.863	221.099	206.323	243.54
SAUSA300_RS10195	SAUSA300_1867	30.9909	36.1376	22.4901	90.8071	131.994	83.7064	24.3202	48.5603	31.0549	31.8661	31.1777	34.1582
SAUSA300_RS10200	SAUSA300_1868	26.4318	17.0826	12.7575	47.5215	94.4111	60.5824	20.2037	10.0351	24.0024	29.1851	25.8186	31.8587
SAUSA300_RS10205	SAUSA300_1869	265.597	261.461	227.598	343.481	341.195	343.829	171.93	179.654	256.007	331.137	322.035	337.93
SAUSA300_RS10215	SAUSA300_1870	40.6465	40.7128	43.4256	28.5791	26.1101	26.9615	29.2806	37.5987	36.1086	20.7759	27.0646	20.2622
SAUSA300_RS10230	SAUSA300_1871	3.49528	4.71361	2.22784	0.900451	3.04324	2.62846	4.66175	1.0423	4.12109	2.11897	0.985092	1.64147
SAUSA300_RS10235	#N/A	0	0.71757	0.48878	1.11948	0	0.891222	0	0	0	0	0	0
SAUSA300_RS10240	SAUSA300_1872	168.372	139.823	145.198	263.973	273.98	270.424	97.8908	99.6246	112.136	320.881	354.342	258.751
SAUSA300_RS10245	SAUSA300_1873	103.29	85.4089	80.9277	166.629	164.395	159.23	61.5377	59.111	67.2296	163.984	173.239	136.165
SAUSA300_RS10250	SAUSA300_1874	192.222	139.666	126.486	146.585	138.541	181.462	116.554	224.799	205.462	1012.74	1516.67	961.512
SAUSA300_RS10255	#N/A	6.97501	2.99759	2.91691	0	1.23157	2.12743	6.91743	4.63989	2.03839	8.25373	19.0027	17.746
SAUSA300_RS10260	SAUSA300_1875	24.994	20.4508	13.9791	32.9127	42.9253	31.0145	15.2471	14.7724	21.8603	18.3749	13.4718	27.8125
SAUSA300_RS10265	SAUSA300_1876	60.7071	57.1534	55.521	38.8682	50.3703	45.722	42.0009	51.5717	48.1448	54.8795	41.2524	38.343
SAUSA300_RS10270	SAUSA300_1877	49.1464	40.4252	33.1045	59.206	95.9862	66.1368	24.6033	20.3159	26.0614	26.2267	41.7301	32.3604
SAUSA300_RS10275	SAUSA300_1878	54.2212	53.8312	58.9949	54.3762	72.3211	50.1892	50.3219	52.9091	65.6954	76.4054	86.137	60.8718
SAUSA300_RS10280	SAUSA300_1879	165.064	150.731	147.025	134.093	131.33	148.702	129.771	126.995	153.176	125.388	123.18	113.364
SAUSA300_RS10285	#N/A	0	0	0	0	0	0	0	0	0	0	0	0
SAUSA300_RS10290	SAUSA300_1880	920.53	649.976	581.033	789.083	728.605	723.238	476.565	288.58	656.327	888.695	977.873	812.274
SAUSA300_RS10295	SAUSA300_1881	330.498	284.977	249.43	374.406	357.514	365.17	223.435	125.191	302.948	383.798	440.508	316.08
SAUSA300_RS10300	SAUSA300_1882	631.384	575.033	528.042	960.88	931.411	840.052	488.656	244.95	734.506	931.177	968.199	817.341
SAUSA300_RS10305	SAUSA300_1883	134.391	125.35	100.93	58.3766	52.7656	60.2939	48.7467	57.759	96.9406	58.8541	54.8541	72.5429
SAUSA300_RS10310	SAUSA300_1884	219.344	193.948	186.907	157.813	173.714	170.482	137.118	108.237	169.033	165.125	162.282	151.447
SAUSA300_RS10315	SAUSA300_1885	173.374	171.642	169.721	138.524	147.4	140.194	123.567	82.4693	171.597	180.791	174.507	146.688
SAUSA300_RS10320	SAUSA300_1886	205.122	190.754	176	150.894	152.088	155.674	139.839	83.0357	209.452	186.411	197.033	130.504
SAUSA300_RS10325	SAUSA300_1887	68.1149	69.6509	50.575	57.3794	56.5244	61.097	55.1275	33.6242	72.2172	69.3068	85.6262	47.49
SAUSA300_RS10330	SAUSA300_1888	384.034	346.86	265.722	187.419	161.031	163.897	256.74	145.261	213.97	201.58	235.993	176.861
SAUSA300_RS10335	SAUSA300_1889	447.967	407.194	360.985	213.432	206.979	203.729	340.523	178.464	295.033	209.922	214.613	190.117
SAUSA300_RS10340	SAUSA300_1890	275.273	253.42	198.375	7.13417	9.22572	6.78154	87.8625	108.34	201.753	185.862	159.24	85.4348
SAUSA300_RS10345	no map found	59.6641	27.159	17.9189	0	2.10158	3.02525	18.9168	21.1136	18.5512	15.4257	26.6065	10.391
SAUSA300_RS10350	SAUSA300_1891	153.136	113.296	98.5313	76.4142	70.4333	71.6358	43.2294	96.7178	78.4428	76.8857	78.128	79.2272
SAUSA300_RS10355	SAUSA300_1892	186.187	154.611	116.877	136.215	120.235	108.605	78.5379	107.341	122.608	156.029	162.658	169.047
SAUSA300_RS10360	SAUSA300_1893	153.64	120.784	93.4604	166.741	152.855	146.343	61.9481	70.3435	141.37	189.164	194.487	194.517
SAUSA300_RS10365	SAUSA300_1894	106.755	113.678	95.2592	173.883	192.296	175.24	54.8388	80.4311	113.226	181.045	180.286	173.822
SAUSA300_RS10370	SAUSA300_1895	105.449	81.9429	85.6386	60.8043	57.4277	54.8362	63.5464	48.4798	72.1669	412.562	446.074	353.441
SAUSA300_RS10375	SAUSA300_1896	54.0406	44.9849	36.5109	27.197	30.8312	25.2603	29.3183	44.508	34.5757	160.692	191.089	147.148
SAUSA300_RS10380	#N/A	11.0885	34.2939	28.6343	1.15058	4.24209	11.9077	21.9939	39.9546	7.02111	24.3682	11.9579	10.7868
SAUSA300_RS10385	SAUSA300_1897	63.7534	74.4269	76.7825	66.623	68.4434	58.7984	66.8682	49.9701	71.5588	42.5858	37.5734	57.1432
SAUSA300_RS10390	SAUSA300_1898	19.8593	26.9853	23.0755	39.1573	35.6753	37.1197	27.0417	22.7938	34.1848	12.6834	12.6905	11.3173
SAUSA300_RS10395	SAUSA300_1899	545.411	426.15	353.96	465.375	530.624	481.932	245.932	259.983	544.38	423.38	396.924	358.041
SAUSA300_RS10400	SAUSA300_1900	398.863	340.441	256.863	276.584	298.534	285.821	195.125	222.715	279.259	220.61	220.724	225.583
SAUSA300_RS10405	#N/A	7.45604	5.49312	1.87085	7.85566	1.97477	3.41123	7.6789	27.2794	2.17897	0	0.78128	2.23175
SAUSA300_RS10410	SAUSA300_1901	162.856	162.244	125.886	155.958	189.981	169.536	102.738	119.134	208.802	103.935	90.924	99.051
SAUSA300_RS10415	SAUSA300_1902	170.4	164.525	137.297	153.607	143.588	147.475	136.724	145.095	157.514	116.797	121.344	102.27
SAUSA300_RS10420	SAUSA300_1903	147.336	154.744	150.077	38.0206	46.7263	30.5144	122.361	240.443	124.022	28.9145	24.6861	28.0135
SAUSA300_RS10425	SAUSA300_1904	180.952	121.078	140.314	223.529	221.832	274.604	316.826	247.994	81.7112	104.615	95.7068	93.7336
SAUSA300_RS10430	SAUSA300_1905	47.4535	49.9632	40.3391	38.4366	44.1202	43.8086	29.8534	46.8402	63.0079	26.9665	32.9083	22.1021
SAUSA300_RS10435	SAUSA300_1906	127.202	120.326	110.311	108.785	125.27	103.033	97.8571	159.193	113.337	123.965	140.942	109.519
SAUSA300_RS10440	SAUSA300_1907	96.8453	98.7778	104.814	82.1735	86.2102	90.9478	62.5229	117.544	79.8369	78.2139	105.368	75.5077
[truncated: 918 more rows]
