# Supplementary material for: A thermodynamic bottleneck in the TCA cycle contributes to acetate overflow in Staphylococcus aureus
Source: mSphere. 2024 Dec 31;10(1):e00883-24. doi: 10.1128/msphere.00883-24 (PMC11774044; doi:10.1128/msphere.00883-24)
Supplement: Data S4 — deltaG values from equilibrator. [file msphere.00883-24-s0004.xlsx]

## Sheet: readme
	This workbook has one sheet
	Sheet1	deltaG values from 'equilibrator'

## Sheet: Sheet1
reaction_id	reaction_formula	standard_dg_prime
PGK	13dpg + adp -> 3pg + atp	(-19.1 +/- 0.4) kilojoule / mole
ACKr	actp + adp -> ac + atp	(-14.8 +/- 0.5) kilojoule / mole
PTAr	accoa + pi -> actp + coa	(10.1 +/- 0.6) kilojoule / mole
PYK	adp + h + pep -> atp + pyr	(-28.4 +/- 0.4) kilojoule / mole
PFK	atp + f6p -> adp + fdp + h	(-14.2 +/- 0.7) kilojoule / mole
GAPD	g3p + nad + pi -> 13dpg + h + nadh	(3.7 +/- 0.4) kilojoule / mole
ACONTa	cit -> acon_C + h2o	(9.8 +/- 1.1) kilojoule / mole
ACONTb	acon_C + h2o -> icit	(-1.2 +/- 1.1) kilojoule / mole
AKGDH	akg + coa + nad -> co2 + nadh + succoa	(-30 +/- 4) kilojoule / mole
CS	accoa + h2o + oaa -> cit + coa + h	(-36.9 +/- 0.4) kilojoule / mole
ENO	2pg -> h2o + pep	(-3.96 +/- 0.30) kilojoule / mole
FBA	fdp -> dhap + g3p	(23.7 +/- 0.5) kilojoule / mole
FRD2	mqn8 + succ -> fum + mql8	(34 +/- 5) kilojoule / mole
FUM	fum + h2o -> mal__L	(-3.43 +/- 0.28) kilojoule / mole
GLCpts	glc__D + pep -> g6p + pyr	(-45.1 +/- 0.6) kilojoule / mole
ICDHyr	icit + nadp -> akg + co2 + nadph	(5.2 +/- 3.2) kilojoule / mole
MDH3	mal__L + mqn8 -> mql8 + oaa	(3 +/- 5) kilojoule / mole
PDH	coa + nad + pyr -> accoa + co2 + nadh	(-34.2 +/- 3.2) kilojoule / mole
PGI	g6p -> f6p	(2.2 +/- 0.4) kilojoule / mole
PGM	3pg -> 2pg	(4.2 +/- 0.4) kilojoule / mole
SUCOAS	adp + pi + succoa -> atp + coa + succ	(2.9 +/- 1.3) kilojoule / mole
UPP3MT	2 amet + uppg3 -> 2 ahcys + dscl + h	(-0.0 +/- 2.9)e+05 kilojoule / mole
CBPS	2 atp + gln__L + h2o + hco3 -> 2 adp + cbp + glu__L + 2 h + pi	(-6.1 +/- 2.6) kilojoule / mole
GLULOD_f	2 fdxox + 2 glu__L + 2 h -> akg + 2 fdxrd + gln__L	(67 +/- 6) kilojoule / mole
GTHP_f	2 gthrd + h2o2 + 2 h -> gthox + 2 h2o	(-308.9 +/- 3.3) kilojoule / mole
SPODM	2 h + 2 o2s -> h2o2 + o2	(0.0 +/- 1.0)e+05 kilojoule / mole
23PDE7pp	23camp + h2o -> 3amp + h	(-30.4 +/- 3.0) kilojoule / mole
23PDE4pp	23ccmp + h2o -> 3cmp + h	(-30.2 +/- 3.0) kilojoule / mole
23PDE9pp	23cgmp + h2o -> 3gmp + h	(-30.4 +/- 3.0) kilojoule / mole
23PDE2pp	23cump + h2o -> 3ump + h	(-31.3 +/- 3.0) kilojoule / mole
DHQS	2dda7p -> 3dhq + pi	(-151 +/- 6) kilojoule / mole
DRBK_f	2dr5p + adp + h -> atp + drib	(21.9 +/- 2.0) kilojoule / mole
MEPCT	2me4p + ctp + h -> 4c2me + ppi	(-9.8 +/- 1.7) kilojoule / mole
PGLYCP	2pglyc + h2o -> glyclt + pi	(-31.9 +/- 2.1) kilojoule / mole
CHORS	3psme -> chor + pi	(-47 +/- 4) kilojoule / mole
SULR	5 h + 3 nadph + so3 -> 3 h2o + h2s + 3 nadp	(-120 +/- 5) kilojoule / mole
HMPK1	4ahmmp + atp -> 4ampm + adp + h	(-8.0 +/- 1.2) kilojoule / mole
CDPMEK	4c2me + atp -> 2p4c2me + adp + h	(-6 +/- 4) kilojoule / mole
HPROzr_f	4hpro_LT + fad -> 1p3h5c + fadh2 + h	(28 +/- 8) kilojoule / mole
IZPN	4izp + h2o -> forglu + h	(-0 +/- 5)e+04 kilojoule / mole
HETZK	4mhetz + atp -> 4mpetz + adp + h	(-14.7 +/- 2.2) kilojoule / mole
ASAD_f	4pasp + h + nadph -> aspsa + nadp + pi	(20.3 +/- 1.7) kilojoule / mole
PPNCL2	4ppan + ctp + cys__L -> 4ppcys + cmp + h + ppi	(-53 +/- 5) kilojoule / mole
RBFSa	4r5au + db4p -> dmlz + 2 h2o + pi	(-97 +/- 8) kilojoule / mole
METSr_f	5mthf + hcys__L -> h + met__L + thf	(0 +/- 5) kilojoule / mole
MTHFR3_f	5mthf + nadp -> 2 h + mlthf + nadph	(43 +/- 4) kilojoule / mole
HPPK2	6hmhpt + atp -> 6hmhptpp + amp + h	(0 +/- 6) kilojoule / mole
AMID5	aa + h2o + h -> acryl + nh4	(-13.6 +/- 2.3) kilojoule / mole
ACS	ac + atp + coa -> accoa + amp + ppi	(-6.7 +/- 0.4) kilojoule / mole
UAGDP	acgam1p + h + utp -> ppi + uacgam	(-11.4 +/- 2.9) kilojoule / mole
ACGK	acglu + atp -> acg5p + adp	(25.7 +/- 3.1) kilojoule / mole
METB1r_f	achms + cys__L -> ac + cyst__L + h	(-70 +/- 5) kilojoule / mole
AMANK	acmana + atp -> acmanap + adp + h	(-10.0 +/- 3.1) kilojoule / mole
ACSERHS_f	acser + trdrd + tsul -> ac + cys__L + h + so3 + trdox	(-0.0 +/- 1.0)e+05 kilojoule / mole
ACYP_2	actp + h2o -> ac + h + pi	(-41.6 +/- 0.6) kilojoule / mole
PUNP1_f	adn + pi -> ade + r1p	(7.7 +/- 1.3) kilojoule / mole
ATPS24	adp + 2.4 h + pi -> atp + h2o + 1.4 h	(26.77 +/- 0.30) kilojoule / mole
ADPRDP	adprib + h2o -> amp + 2 h + r5p	(-25.2 +/- 3.3) kilojoule / mole
PANTS	ala_B + atp + pant__R -> amp + h + pnto__R + ppi	(-39 +/- 4) kilojoule / mole
ADK2_f	amp + pppi -> adp + ppi	(0.0 +/- 1.0)e+05 kilojoule / mole
ARGSSr	asp__L + atp + citr__L -> amp + argsuc + h + ppi	(22 +/- 5) kilojoule / mole
ASPCT	asp__L + cbp -> cbasp + h + pi	(-22.9 +/- 2.9) kilojoule / mole
CBMK	atp + co2 + nh4 -> adp + cbp + 2 h	(30 +/- 4) kilojoule / mole
FACOALO	atp + coa + ocdca -> amp + ppi + stcoa	(-11.0 +/- 1.5) kilojoule / mole
CHCOAL	atp + coa + pime -> amp + pmcoa + ppi	(-15.8 +/- 1.5) kilojoule / mole
SUCBZL	atp + coa + sucbz -> amp + ppi + sbzcoa	(-15.8 +/- 1.5) kilojoule / mole
THZPSN	atp + cys__L + dxyl5p + tyr__L -> 4hba + 4mpetz + ala__L + amp + co2 + h2o + h + ppi	(-0.0 +/- 1.0)e+05 kilojoule / mole
CYTDK1	atp + cytd -> adp + cmp + h	(-11.1 +/- 2.8) kilojoule / mole
DADNK	atp + dad_2 -> adp + damp + h	(-9.8 +/- 2.6) kilojoule / mole
DGNSK	atp + dgsn -> adp + dgmp + h	(-11.8 +/- 2.3) kilojoule / mole
NADS1	atp + dnad + nh4 -> amp + h + nad + ppi	(-19.1 +/- 2.8) kilojoule / mole
DPCOAK	atp + dpcoa -> adp + coa + h	(6.4 +/- 2.9) kilojoule / mole
DURIK1	atp + duri -> adp + dump + h	(-12.3 +/- 1.2) kilojoule / mole
FRUKr	atp + f1p -> adp + fdp + h	(-15.7 +/- 1.3) kilojoule / mole
FMNAT	atp + fmn + h -> fad + ppi	(-11 +/- 4) kilojoule / mole
PRAIS	atp + fpram -> adp + air + 2 h + pi	(0 +/- 5)e+04 kilojoule / mole
HEX7	atp + fru -> adp + f6p + h	(-14.4 +/- 0.6) kilojoule / mole
HEX1	atp + glc__D -> adp + g6p + h	(-16.7 +/- 0.4) kilojoule / mole
GNK	atp + glcn -> 6pgc + adp + h	(-8.9 +/- 3.2) kilojoule / mole
GLYCK	atp + glyc__R -> 3pg + adp + h	(-11.8 +/- 0.6) kilojoule / mole
GLYKr	atp + glyc -> adp + glyc3p + h	(-13.1 +/- 2.1) kilojoule / mole
GTPDPK	atp + gtp -> amp + gdptp + h	(-4 +/- 7) kilojoule / mole
LIPATPT	atp + lipoate -> lipoamp + ppi	(0.0 +/- 1.0)e+05 kilojoule / mole
PPCK	atp + oaa -> adp + co2 + pep	(10.9 +/- 3.1) kilojoule / mole
HSK	atp + hom__L -> adp + h + phom	(-36 +/- 4) kilojoule / mole
MEVK1	atp + mev__R -> 5pmev + adp + h	(-13.7 +/- 2.1) kilojoule / mole
NADK	atp + nad -> adp + h + nadp	(-8.9 +/- 2.9) kilojoule / mole
NNATr_f	atp + h + nicrnt -> dnad + ppi	(-25 +/- 5) kilojoule / mole
PNTK	atp + pnto__R -> 4ppan + adp + h	(-14.2 +/- 1.2) kilojoule / mole
ATPX5P	atp + pydam -> adp + h + pyam5p	(-11.7 +/- 2.7) kilojoule / mole
PYDXK	atp + pydx -> adp + h + pydx5p	(-13.2 +/- 2.0) kilojoule / mole
ATPP5P	atp + pydxn -> adp + h + pdx5p	(-6.4 +/- 2.2) kilojoule / mole
PRPPS_f	atp + r5p -> amp + h + prpp	(2.7 +/- 2.0) kilojoule / mole
RBK_Dr	atp + rbl__D -> adp + h + ru5p__D	(-23.8 +/- 1.8) kilojoule / mole
RBK_L1	atp + rbl__L -> adp + h + ru5p__L	(-10.0 +/- 2.3) kilojoule / mole
RBKr	atp + rib__D -> adp + h + r5p	(-25.5 +/- 2.0) kilojoule / mole
RBFK	atp + ribflv -> adp + fmn + h	(-10.3 +/- 2.9) kilojoule / mole
PFK_3	atp + s7p -> adp + h + s17bp	(-12.6 +/- 2.9) kilojoule / mole
SHKK	atp + skm -> adp + h + skm5p	(-22.4 +/- 2.8) kilojoule / mole
PFK_2	atp + tag6p__D -> adp + h + tagdp__D	(-17.1 +/- 1.2) kilojoule / mole
TMDPK	atp + thm -> amp + h + thmpp	(-1.2 +/- 2.5) kilojoule / mole
TMDK1	atp + thymd -> adp + dtmp + h	(-16.4 +/- 3.0) kilojoule / mole
URIK1	atp + uri -> adp + h + ump	(-17 +/- 4) kilojoule / mole
CO23OC	catechol + o2 -> 2hmcnsad	(-260 +/- 6) kilojoule / mole
OCBT_f	cbp + orn -> citr__L + h + pi	(-30.6 +/- 2.9) kilojoule / mole
PGSA161	cdpdhdec9eg + glyc3p -> cmp + h + pgp161	(0 +/- 7)e+04 kilojoule / mole
PGSA180	cdpdodecg + glyc3p -> cmp + h + pgp180	(0 +/- 7)e+04 kilojoule / mole
BGLK_f	atp + cellb + h2o -> adp + g6p + glc__D + h	(-29.5 +/- 1.9) kilojoule / mole
NTD4pp	cmp + h2o -> cytd + pi	(-15.6 +/- 2.8) kilojoule / mole
G3PCT	ctp + glyc3p + h -> cdpglyc + ppi	(-2.2 +/- 1.7) kilojoule / mole
DASYN140	ctp + h + pa140 -> cdpdtdecg + ppi	(-9.9 +/- 1.7) kilojoule / mole
DASYN180	ctp + h + pa180 -> cdpdodecg + ppi	(-9.9 +/- 1.7) kilojoule / mole
SHSL1r_f	cyst__L + h + succ -> cys__L + suchms	(62 +/- 6) kilojoule / mole
DACTPP	cytd + datp -> cmp + dadp + h	(-13.7 +/- 2.4) kilojoule / mole
DCPP	cytd + dctp -> cmp + dcdp + h	(-15.0 +/- 2.8) kilojoule / mole
CYTK11_f	cytd + dgtp -> cmp + dgdp + h	(-13.1 +/- 2.8) kilojoule / mole
CDDTPP	cytd + dttp -> cmp + dtdp + h	(-12.1 +/- 3.2) kilojoule / mole
DUCYTP	cytd + dutp -> cmp + dudp + h	(-10.1 +/- 2.3) kilojoule / mole
PYNP1_f	cytd + pi -> csn + r1p	(17.3 +/- 2.4) kilojoule / mole
UUPP	cytd + itp -> cmp + h + idp	(-12.4 +/- 3.2) kilojoule / mole
UCPP	cytd + utp -> cmp + h + udp	(-13.3 +/- 3.1) kilojoule / mole
PUNP2_f	dad_2 + pi -> 2dr1p + ade	(9.3 +/- 3.4) kilojoule / mole
NTD6pp	damp + h2o -> dad_2 + pi	(-16.9 +/- 2.6) kilojoule / mole
DAUPP	datp + uri -> dadp + h + ump	(-20 +/- 4) kilojoule / mole
UDCTPP	dctp + uri -> dcdp + h + ump	(-21 +/- 4) kilojoule / mole
PUNP4_f	dgsn + pi -> 2dr1p + gua	(17 +/- 4) kilojoule / mole
NTPP1	dgtp + h2o -> dgmp + h + ppi	(-45.1 +/- 2.4) kilojoule / mole
DGUPP	dgtp + uri -> dgdp + h + ump	(-19 +/- 4) kilojoule / mole
ALKP	dhap + h2o -> dha + pi	(-15.5 +/- 2.2) kilojoule / mole
FOLR2_f	dhf + nadp -> fol + nadph	(13.6 +/- 3.1) kilojoule / mole
PUNP6_f	din + pi -> 2dr1p + hxan	(8.6 +/- 1.7) kilojoule / mole
NTPP10	ditp + h2o -> dimp + h + ppi	(-50.6 +/- 2.6) kilojoule / mole
NADKd	dttp + nad -> dtdp + h + nadp	(-10 +/- 4) kilojoule / mole
DTUPP	dttp + uri -> dtdp + h + ump	(-18 +/- 4) kilojoule / mole
NTD1	dump + h2o -> duri + pi	(-14.5 +/- 1.2) kilojoule / mole
DURIPP_f	duri + pi -> 2dr1p + ura	(3.1 +/- 2.7) kilojoule / mole
DUTPDP	dutp + h2o -> dump + h + ppi	(-37.9 +/- 2.6) kilojoule / mole
DUUPP	dutp + uri -> dudp + h + ump	(-16 +/- 4) kilojoule / mole
DDPA	e4p + h2o + pep -> 2dda7p + pi	(-74.7 +/- 2.4) kilojoule / mole
PROD2	fad + pro__L -> 1pyr5c + fadh2 + h	(-1 +/- 7) kilojoule / mole
FBP	fdp + h2o -> f6p + pi	(-12.6 +/- 0.7) kilojoule / mole
FGLU	frmd + glu__L -> forglu + h2o + h	(0 +/- 5)e+04 kilojoule / mole
PLPS	g3p + gln__L + ru5p__D -> glu__L + 3 h2o + h + pi + pydx5p	(-306 +/- 5) kilojoule / mole
GPDDA4pp	g3pg + h2o -> glyc3p + glyc + h	(-0 +/- 7)e+04 kilojoule / mole
PUNP3	gsn + pi -> gua + r1p	(13.2 +/- 2.1) kilojoule / mole
NTPP2	gtp + h2o -> gmp + h + ppi	(-35.4 +/- 1.9) kilojoule / mole
URIK2	gtp + uri -> gdp + h + ump	(-15 +/- 4) kilojoule / mole
PUNP5_f	ins + pi -> hxan + r1p	(8.2 +/- 1.1) kilojoule / mole
PTA2	pi + ppcoa -> coa + ppap	(21.5 +/- 3.3) kilojoule / mole
PYNP2r	pi + uri -> r1p + ura	(0.6 +/- 1.3) kilojoule / mole
PUNP7_f	pi + xtsn -> r1p + xan	(11.8 +/- 2.9) kilojoule / mole
AMID2r_f	h2o + pad -> nh4 + pac	(-12.9 +/- 2.5) kilojoule / mole
HISTP	h2o + hisp -> histd + pi	(-18.9 +/- 2.2) kilojoule / mole
NTPP9	h2o + itp -> h + imp + ppi	(-14.9 +/- 2.9) kilojoule / mole
MI1PP	h2o + mi1p__D -> inost + pi	(-23.8 +/- 1.4) kilojoule / mole
MI3PP	h2o + mi3p__D -> inost + pi	(-23.8 +/- 1.4) kilojoule / mole
MI4PP	h2o + mi4p__D -> inost + pi	(-23.8 +/- 1.4) kilojoule / mole
NADDPp_f	h2o + nad -> amp + 2 h + nmn	(-34.7 +/- 3.0) kilojoule / mole
NMNHYD	h2o + nmn -> pi + rnam	(5 +/- 5) kilojoule / mole
BPNT	h2o + pap -> amp + pi	(-6.4 +/- 3.1) kilojoule / mole
THRS	h2o + phom -> pi + thr__L	(-30.1 +/- 2.8) kilojoule / mole
4HTHRS	h2o + phthr -> 4hthr + pi	(-15.8 +/- 1.2) kilojoule / mole
PRATPP	h2o + prbatp -> h + ppi + prbamp	(-0.0 +/- 1.0)e+05 kilojoule / mole
PSP_L	h2o + pser__L -> pi + ser__L	(-11.09 +/- 0.28) kilojoule / mole
TAHL_f	h2o + tchola -> cholate + h + taur	(3.4 +/- 1.7) kilojoule / mole
UAG2EMA_f	h2o + uacgam -> acmana + h + udp	(-21.7 +/- 3.4) kilojoule / mole
NTPP8	h2o + utp -> h + ppi + ump	(-40 +/- 4) kilojoule / mole
NTPP11	h2o + xtp -> h + ppi + xmp	(-50.6 +/- 2.6) kilojoule / mole
URIK3	itp + uri -> h + idp + ump	(-18 +/- 4) kilojoule / mole
LASP2OA_f	Largn + oaa -> asp__L + h + pphn	(-12.5 +/- 2.0) kilojoule / mole
PRO1x	nad + pro__L -> 1pyr5c + 2 h + nadh	(21 +/- 6) kilojoule / mole
FF_31_f	h + nadh + q -> nad + qh2	(-85.5 +/- 3.0) kilojoule / mole
P5CR	nadp + pro__L -> 1pyr5c + 2 h + nadph	(21 +/- 6) kilojoule / mole
NP1_f	nicrns + pi -> h + nac + r1p	(10.3 +/- 3.1) kilojoule / mole
ORNCD	orn -> nh4 + pro__L	(-23 +/- 4) kilojoule / mole
PSCVT_f	pep + skm5p -> 3psme + pi	(-16.6 +/- 2.3) kilojoule / mole
UAGCVT	pep + uacgam -> pi + uaccg	(-15 +/- 4) kilojoule / mole
PNP_f	pi + rnam -> h + ncam + r1p	(-14.3 +/- 2.9) kilojoule / mole
UAGPT3	uacgam + uagmda -> h + uaagmda + udp	(-13.5 +/- 3.5) kilojoule / mole
UAGPT2_f	uaGgla + uacgam -> h + uaaGgla + udp	(-13.5 +/- 3.5) kilojoule / mole
UDUPP	uri + utp -> h + udp + ump	(-19 +/- 5) kilojoule / mole
2OBUT_Et_f	2obut -> 2obut	(0.0 +/- 0) kilojoule / mole
2S5EPAC	akg + h + ichor -> 2sephchc + co2	(-6 +/- 5) kilojoule / mole
2SU6HYCC	2sephchc -> 2shchc + pyr	(-91 +/- 4) kilojoule / mole
3A2OA_f	akg + ala_B -> glu__L + msa	(-3.4 +/- 3.0) kilojoule / mole
3GMPtex_f	3gmp -> 3gmp	(0.0 +/- 0) kilojoule / mole
3M2OBLOXRD_f	3mob + h + lpam -> 2mpdhl + co2	(-23.8 +/- 3.2) kilojoule / mole
3M2OPLOXRD_f	3mop + h + lpam -> 2mbdhl + co2	(-23.8 +/- 3.2) kilojoule / mole
3MTDC_f	3mcat + o2 -> cchoxod + h	(-259 +/- 6) kilojoule / mole
3NTD9pp	3gmp + h2o -> gsn + pi	(-15.0 +/- 3.4) kilojoule / mole
3OXCOAT	accoa + succoa -> coa + oxadpcoa	(31.3 +/- 2.7) kilojoule / mole
4M2OPLOXRD_f	4mop + h + lpam -> 3mbdhl + co2	(-25 +/- 4) kilojoule / mole
4MCO2D_f	4mcat + o2 -> h + hmccms	(-254 +/- 6) kilojoule / mole
4OT_f	2hmc -> oxalc	(0.0004508071691873283 +/- 0) kilojoule / mole
5DOAN	dad_5 + h2o -> 5drib + ade	(-14.4 +/- 3.1) kilojoule / mole
6PHBG	h2o + salcn6p -> 2hymeph + g6p	(20 +/- 4) kilojoule / mole
6PHBG2	h2o + salcn6p -> 2hymeph + g6p_B	(27 +/- 4) kilojoule / mole
AABTN	4aabutn + h2o -> 4abut + ac	(-18.4 +/- 2.3) kilojoule / mole
AB6PGH	arbt6p + h2o -> g6p_B + hqn	(27 +/- 4) kilojoule / mole
ABT_Et_f	abt -> abt	(0.0 +/- 0) kilojoule / mole
ABTA	4abut + akg -> glu__L + sucsal	(6.6 +/- 1.5) kilojoule / mole
ABTAr	4abut + akg -> glu__L + sucsal	(6.6 +/- 1.5) kilojoule / mole
ABUTD	4abutn + h2o + nad -> 4abut + 2 h + nadh	(-47.2 +/- 2.0) kilojoule / mole
ABUTDy	4abutn + h2o + nadp -> 4abut + 2 h + nadph	(-47.8 +/- 2.0) kilojoule / mole
ACACT1r_f	2 accoa -> aacoa + coa	(25.3 +/- 0.9) kilojoule / mole
ACACT2r_f	accoa + btcoa -> 3ohcoa + coa	(30.4 +/- 1.9) kilojoule / mole
ACACT7r_f	accoa + tdcoa -> 3ohdcoa + coa	(30.8 +/- 1.3) kilojoule / mole
ACALD	acald + coa + nad -> accoa + h + nadh	(-18.1 +/- 1.2) kilojoule / mole
ACGAL_Et_f	acgal -> acgal	(0.0 +/- 0) kilojoule / mole
ACGAMT	uacgam + udcpp -> ump + unaga	(5 +/- 5) kilojoule / mole
ACGApts_f	acgam + pep -> acgam6p + pyr	(-36.7 +/- 2.6) kilojoule / mole
ACGS	accoa + glu__L -> acglu + coa + h	(-22.3 +/- 3.4) kilojoule / mole
ACHBS	2obut + h + pyr -> 2ahbut + co2	(-21 +/- 5) kilojoule / mole
ACLDC	alac__S + h -> actn__R + co2	(-17.3 +/- 3.4) kilojoule / mole
ACLS	h + 2 pyr -> alac__S + co2	(-29 +/- 4) kilojoule / mole
ACMANAptspp	acmana + pep -> acmanap + pyr	(-38.4 +/- 3.1) kilojoule / mole
ACMANAtex_f	acmana -> acmana	(0.0 +/- 0) kilojoule / mole
ACNMLr_f	acnam -> acmana + pyr	(7.3 +/- 0.9) kilojoule / mole
ACOAD1	b2coa + h + nadh -> btcoa + nad	(-53.6 +/- 2.7) kilojoule / mole
ACOAD3	h + nadh + oc2coa -> nad + occoa	(-59.4 +/- 1.4) kilojoule / mole
ACOAD5	dd2coa + h + nadh -> ddcacoa + nad	(-59.4 +/- 1.4) kilojoule / mole
ACOAD6	h + nadh + td2coa -> nad + tdcoa	(-59.4 +/- 1.4) kilojoule / mole
ACOAD7	h + hdd2coa + nadh -> nad + pmtcoa	(-63.0 +/- 2.1) kilojoule / mole
ACOADH2_f	2 ibcoa + o2 -> 2 2mp2coa + 2 h2o	(-340 +/- 4) kilojoule / mole
ACODA	acorn + h2o -> ac + orn	(-6.9 +/- 3.5) kilojoule / mole
ACOTA_f	acorn + akg -> acg5sa + glu__L	(-2.9 +/- 3.4) kilojoule / mole
ACTD2_f	actn__R + coa + nad -> acald + accoa + h + nadh	(-3.8 +/- 2.6) kilojoule / mole
ACTt2r_f	ac -> ac	(0.0 +/- 0) kilojoule / mole
AD_Et_f	ad -> ad	(0.0 +/- 0) kilojoule / mole
ADA	adn + h2o + h -> ins + nh4	(-23.1 +/- 0.7) kilojoule / mole
ADAPAT_f	akg + n6all26d -> glu__L + nal2a6o	(-9.3 +/- 1.9) kilojoule / mole
ADCL	4adcho -> 4abz + h + pyr	(-89 +/- 8) kilojoule / mole
ADCS	chor + gln__L -> 4adcho + glu__L	(-17.9 +/- 3.1) kilojoule / mole
ADCYRS	adcobdam + 4 atp + 4 gln__L + 4 h2o -> adcobhex + 4 adp + 4 glu__L + 4 h + 4 pi	(-0.0 +/- 1.0)e+05 kilojoule / mole
ADK1_f	amp + atp -> 2 adp	(-0.15 +/- 0.16) kilojoule / mole
ADKd_f	damp + datp -> 2 dadp	(0.1 +/- 1.5) kilojoule / mole
ADNCYC	atp -> camp + ppi	(2.9 +/- 1.0) kilojoule / mole
ADNt2	adn + h -> adn + h	(0.0 +/- 0) kilojoule / mole
ADNUC	adn + h2o -> ade + rib__D	(-7.3 +/- 1.7) kilojoule / mole
ADPT	ade + prpp -> amp + ppi	(-19.5 +/- 1.3) kilojoule / mole
ADSK	aps + atp -> adp + h + paps	(-14 +/- 6) kilojoule / mole
ADSL1_f	dcamp -> amp + fum	(18.5 +/- 1.4) kilojoule / mole
ADSL2r_f	25aics -> aicar + fum	(25.9 +/- 2.9) kilojoule / mole
ADSS	asp__L + gtp + imp -> dcamp + gdp + 2 h + pi	(2.1 +/- 2.1) kilojoule / mole
AGDC_r_f	acgam6p + h2o -> ac + gam6p	(-8 +/- 4) kilojoule / mole
AGMHE	adphep_DD -> adphep_LD	(0.0 +/- 0) kilojoule / mole
AGPAT140d	1tdecg3p + tdcoa -> coa + pa140	(-3.6 +/- 2.2) kilojoule / mole
AGPAT141	1tdec7eg3p + tdeACP -> ACP + pa141	(0.0 +/- 1.0)e+05 kilojoule / mole
AGPAT161	1hdec9eg3p + hdeACP -> ACP + pa161	(0.0 +/- 1.0)e+05 kilojoule / mole
AGPAT181	1odec11eg3p + octeACP -> ACP + pa181	(0.0 +/- 1.0)e+05 kilojoule / mole
AGPR_f	acg5sa + nadp + pi -> acg5p + h + nadph	(8.1 +/- 1.6) kilojoule / mole
AHCYSNS	ahcys + h2o -> ade + rhcys	(-17.7 +/- 2.8) kilojoule / mole
AICART_f	10fthf + aicar -> fprica + thf	(10 +/- 4) kilojoule / mole
AKGDa	akg + h + lpam -> co2 + sdhlam	(-25 +/- 4) kilojoule / mole
AKGDb	dhlam + succoa -> coa + sdhlam	(9.7 +/- 2.8) kilojoule / mole
AKGMAL_f	akg + mal__L -> akg + mal__L	(0.0 +/- 0) kilojoule / mole
AKGt2r	akg + h -> akg + h	(0.0 +/- 0) kilojoule / mole
ALAALAr_f	2 ala__D + atp -> adp + alaala + h + pi	(-25 +/- 4) kilojoule / mole
ALAASPtr	ala_L_asp__L + atp + h2o -> adp + ala_L_asp__L + h + pi	(-26.77 +/- 0.30) kilojoule / mole
ALAD_L	ala__L + h2o + nad -> h + nadh + nh4 + pyr	(36.5 +/- 0.5) kilojoule / mole
ALAGLUt	ala_L_glu__L + atp + h2o -> adp + ala_L_glu__L + h + pi	(-26.77 +/- 0.30) kilojoule / mole
ALAR_f	ala__L -> ala__D	(-0.0 +/- 1.0) kilojoule / mole
ALAt2r	ala__L + h -> ala__L + h	(0.0 +/- 0) kilojoule / mole
ALAt4	ala__L + na1 -> ala__L + na1	(0.0 +/- 0) kilojoule / mole
ALATA_D_f	akg + ala__D -> glu__D + pyr	(0.3 +/- 2.1) kilojoule / mole
ALCD1_f	meoh + nad -> fald + h + nadh	(33.7 +/- 3.3) kilojoule / mole
ALCD19_f	glyc + nad -> glyald + h + nadh	(39.3 +/- 2.0) kilojoule / mole
ALCD2x_f	etoh + nad -> acald + h + nadh	(21.27 +/- 0.32) kilojoule / mole
ALDD22x	aproa + h2o + nad -> ala_B + 2 h + nadh	(-41 +/- 6) kilojoule / mole
ALDD2x	acald + h2o + nad -> ac + 2 h + nadh	(-49.6 +/- 1.3) kilojoule / mole
ALDD31_f	aacald + h2o + nad -> gly + 2 h + nadh	(-40.0 +/- 2.1) kilojoule / mole
ALPHNH	allphn + h2o + 3 h -> 2 co2 + 2 nh4	(-83 +/- 8) kilojoule / mole
AMANAPEr_f	acgam6p -> acmanap	(2.1 +/- 2.9) kilojoule / mole
AMAOTr_f	8aonn + amet -> amob + dann	(-0.582713562837 +/- 0.000000000005) kilojoule / mole
AMID	4gudbd + h2o -> 4gudbutn + nh4	(-12.0 +/- 2.3) kilojoule / mole
AMID3	h2o + iad -> ind3ac + nh4	(-13.6 +/- 2.3) kilojoule / mole
AMID4	ad + h2o -> ac + nh4	(-25.0 +/- 2.4) kilojoule / mole
AMPEP10_f	gly_asp__L + h2o -> asp__L + gly	(-6 +/- 4) kilojoule / mole
AMPEP13_f	ala_L_asp__L + h2o -> ala__L + asp__L	(-4 +/- 4) kilojoule / mole
AMPTASECG	cgly + h2o -> cys__L + gly	(9 +/- 5) kilojoule / mole
ANPRT	anth + prpp -> ppi + pran	(-62 +/- 4) kilojoule / mole
ANS	chor + gln__L -> anth + glu__L + h + pyr	(-107 +/- 8) kilojoule / mole
ANS2	chor + nh4 -> anth + h2o + h + pyr	(-92 +/- 8) kilojoule / mole
AOBUTDs	2aobut + h -> aact + co2	(-19.8 +/- 3.1) kilojoule / mole
AOXSr_f	ala__L + h + pmcoa -> 8aonn + co2 + coa	(15 +/- 4) kilojoule / mole
APAT_f	accoa + h2o + thdp -> coa + nal2a6o	(27 +/- 4) kilojoule / mole
APG3PAT140a	glyc3p + tdcoa -> 1tdecg3p + coa	(-2.7 +/- 2.5) kilojoule / mole
APRAUR	5aprbu + nadp -> 5apru + h + nadph	(28.1 +/- 1.7) kilojoule / mole
APRTO2	aprut + h2o + o2 -> h2o2 + n4abutn + nh4	(-93 +/- 5) kilojoule / mole
ARAB__L_Et_f	arab__L -> arab__L	(0.0 +/- 0) kilojoule / mole
ARABR_f	abt + nadp -> arab__L + h + nadph	(14.6 +/- 1.5) kilojoule / mole
ARGDr	arg__L + h2o -> citr__L + nh4	(-37.1 +/- 3.4) kilojoule / mole
ARGN	arg__L + h2o -> orn + urea	(-34 +/- 6) kilojoule / mole
ARGORNt7_f	arg__L + orn -> arg__L + orn	(0.0 +/- 0) kilojoule / mole
ARGSL_f	argsuc -> arg__L + fum	(-10 +/- 5) kilojoule / mole
ASNN	asn__L + h2o -> asp__L + nh4	(-17.4 +/- 3.5) kilojoule / mole
ASNS1	asp__L + atp + gln__L + h2o -> amp + asn__L + glu__L + h + ppi	(-35 +/- 4) kilojoule / mole
ASNt2r	asn__L + h -> asn__L + h	(0.0 +/- 0) kilojoule / mole
ASO3tex_f	aso3 -> aso3	(0.0 +/- 0) kilojoule / mole
ASO4t	aso4 -> aso4	(0.0 +/- 0) kilojoule / mole
ASP1DC	asp__L + h -> ala_B + co2	(-20 +/- 6) kilojoule / mole
ASPabc	asp__L + atp + h2o -> adp + asp__L + h + pi	(-26.77 +/- 0.30) kilojoule / mole
ASPKi	asp__L + atp -> 4pasp + adp	(23.3 +/- 2.9) kilojoule / mole
ASPT_f	asp__L -> fum + nh4	(13.2 +/- 0.5) kilojoule / mole
ASPTA_f	akg + asp__L -> glu__L + oaa	(2.8 +/- 0.5) kilojoule / mole
AT_MBD_f	2mbcoa + dhlam -> 2mbdhl + coa	(2.8 +/- 1.6) kilojoule / mole
AT_MBD1_f	dhlam + ivcoa -> 3mbdhl + coa	(2.8 +/- 1.6) kilojoule / mole
AT_MBD2_f	dhlam + ibcoa -> 2mpdhl + coa	(2.8 +/- 1.6) kilojoule / mole
ATPM	atp + h2o -> adp + h + pi	(-26.77 +/- 0.30) kilojoule / mole
ATPPRT	atp + prpp -> ppi + prbatp	(-0.0 +/- 1.0)e+05 kilojoule / mole
BETALDHx	betald + h2o + nad -> glyb + 2 h + nadh	(-36.4 +/- 1.1) kilojoule / mole
BETALDHy	betald + h2o + nadp -> glyb + 2 h + nadph	(-37.0 +/- 1.1) kilojoule / mole
BETALOD_f	betald + h2o + pqq -> glyb + h + pqqh2	(-103 +/- 6) kilojoule / mole
BTD_RR_Et_f	btd_RR -> btd_RR	(0.0 +/- 0) kilojoule / mole
BTNt	atp + btn + h2o -> adp + btn + h + pi	(-26.77 +/- 0.30) kilojoule / mole
BTS3r_f	dtbt + 2 s -> btn + h2s	(-0.0 +/- 1.2)e+05 kilojoule / mole
BTS4	amet + dtbt + s -> btn + dad_5 + h + met__L	(-0.0 +/- 1.5)e+05 kilojoule / mole
CA2abc	atp + ca2 + h2o -> adp + ca2 + h + pi	(-26.77 +/- 0.30) kilojoule / mole
CAT	2 h2o2 -> 2 h2o + o2	(-192 +/- 7) kilojoule / mole
CELLB_Et_f	cellb -> cellb	(0.0 +/- 0) kilojoule / mole
CGLYabc	atp + cgly + h2o -> adp + cgly + h + pi	(-26.77 +/- 0.30) kilojoule / mole
CHLabc	atp + chol + h2o -> adp + chol + h + pi	(-26.77 +/- 0.30) kilojoule / mole
CHLt2r	chol + h -> chol + h	(0.0 +/- 0) kilojoule / mole
CHOLD	chol + nad -> betald + h + nadh	(17.8 +/- 1.2) kilojoule / mole
CHOLOD_f	chol + pqq -> betald + pqqh2	(-48 +/- 6) kilojoule / mole
CHOLSabc	atp + chols + h2o -> adp + chols + h + pi	(-26.77 +/- 0.30) kilojoule / mole
CHORM	chor -> pphn	(-49 +/- 5) kilojoule / mole
CIT_Mgt	Cit_Mg + h -> Cit_Mg + h	(0.0 +/- 0) kilojoule / mole
CITL	cit -> ac + oaa	(5.5 +/- 0.5) kilojoule / mole
CITR__L_Et_f	citr__L -> citr__L	(0.0 +/- 0) kilojoule / mole
CLPNS160_f	2 pg160 -> clpn160 + glyc	(-7.1 +/- 2.2) kilojoule / mole
CLtex_f	cl -> cl	(0.0 +/- 0) kilojoule / mole
CO2t_f	co2 -> co2	(0.0 +/- 0) kilojoule / mole
COBALT2tex_f	cobalt2 -> cobalt2	(0.0 +/- 0) kilojoule / mole
CPPPGO	cpppg3 + 2 h + o2 -> 2 co2 + 2 h2o + pppg9	(-360 +/- 8) kilojoule / mole
CPPPGO2_f	2 amet + cpppg3 -> 2 co2 + 2 dad_5 + 2 met__L + pppg9	(0.0 +/- 2.0)e+05 kilojoule / mole
CRNabc	atp + crn + h2o -> adp + crn + h + pi	(-26.77 +/- 0.30) kilojoule / mole
CTBTabc	atp + ctbt + h2o -> adp + ctbt + h + pi	(-26.77 +/- 0.30) kilojoule / mole
CTPS1	atp + nh4 + utp -> adp + ctp + 2 h + pi	(-6.0 +/- 2.5) kilojoule / mole
CTPS2	atp + gln__L + h2o + utp -> adp + ctp + glu__L + 2 h + pi	(-20.3 +/- 2.6) kilojoule / mole
Cut1	atp + cu2 + h2o -> adp + cu2 + h + pi	(-26.77 +/- 0.30) kilojoule / mole
CYSabc	atp + cys__L + h2o -> adp + cys__L + h + pi	(-26.77 +/- 0.30) kilojoule / mole
CYSDS	cys__L + h2o -> h2s + nh4 + pyr	(-5 +/- 4) kilojoule / mole
CYSGL	acser + hcys__L -> ac + cyst__L + h	(-57 +/- 4) kilojoule / mole
CYSS	acser + h2s -> ac + cys__L + h	(-51 +/- 5) kilojoule / mole
CYSTGL	cyst__L + h2o -> 2obut + cys__L + nh4	(3 +/- 6) kilojoule / mole
CYSTL	cyst__L + h2o -> hcys__L + nh4 + pyr	(0.2 +/- 2.7) kilojoule / mole
CYSTSr_f	hcys__L + ser__L -> cyst__L + h2o	(-30.7 +/- 2.7) kilojoule / mole
CYTBD2	2 h + mql8 + 0.5 o2 -> h2o + 2 h + mqn8	(-202 +/- 5) kilojoule / mole
CYTD	cytd + h2o + h -> nh4 + uri	(-14.6 +/- 1.1) kilojoule / mole
CYTDt2r	cytd + h -> cytd + h	(0.0 +/- 0) kilojoule / mole
CYTDt4	cytd + na1 -> cytd + na1	(0.0 +/- 0) kilojoule / mole
CYTK1_f	atp + cmp -> adp + cdp	(1.4 +/- 2.9) kilojoule / mole
CYTK2_f	atp + dcmp -> adp + dcdp	(1.5 +/- 2.9) kilojoule / mole
DADA5_f	dad_5 + h2o + h -> din + nh4	(-9.5 +/- 2.8) kilojoule / mole
DADK_f	atp + damp -> adp + dadp	(2.7 +/- 1.5) kilojoule / mole
DADNt2r_f	dad_2 + h -> dad_2 + h	(0.0 +/- 0) kilojoule / mole
DALAt2r_f	ala__D + h -> ala__D + h	(0.0 +/- 0) kilojoule / mole
DAPDA_f	h2o + n6all26d -> 26dap_LL + ac	(-7.2 +/- 2.3) kilojoule / mole
DAPDC	26dap__M + h -> co2 + lys__L	(-18 +/- 4) kilojoule / mole
DAPE_f	26dap_LL -> 26dap__M	(-1.7 +/- 2.9) kilojoule / mole
DATPHs	datp + h2o + h -> ditp + nh4	(-13.7 +/- 2.0) kilojoule / mole
DB4PS	ru5p__D -> db4p + for + h	(-85.3 +/- 2.1) kilojoule / mole
DBTS	atp + co2 + dann -> adp + dtbt + 3 h + pi	(12 +/- 7) kilojoule / mole
DCMPDA	dcmp + h2o + h -> dump + nh4	(-24.5 +/- 2.5) kilojoule / mole
DCYTD	dcyt + h2o + h -> duri + nh4	(-21.8 +/- 2.0) kilojoule / mole
DCYTt2r_f	dcyt + h -> dcyt + h	(0.0 +/- 0) kilojoule / mole
DDGLK	2ddglcn + atp -> 2ddg6p + adp + h	(-19 +/- 4) kilojoule / mole
DGK1_f	atp + dgmp -> adp + dgdp	(4.7 +/- 2.9) kilojoule / mole
DGLUO_f	nad + sbt__D -> fru + h + nadh	(11.8 +/- 1.0) kilojoule / mole
DGSNt2_f	dgsn + h -> dgsn + h	(0.0 +/- 0) kilojoule / mole
DHAD1	23dhmb -> 3mob + h2o	(-36.9 +/- 1.4) kilojoule / mole
DHAD2	23dhmp -> 2o3mpt + h2o	(-36.9 +/- 1.4) kilojoule / mole
DHAD3	23dhmp -> 3mop + h2o	(-36.9 +/- 1.4) kilojoule / mole
DHAK	atp + dha -> adp + dhap + h	(-11.2 +/- 2.2) kilojoule / mole
dhap_Et_f	dhap -> dhap	(0.0 +/- 0) kilojoule / mole
DHAPT	dha + pep -> dhap + pyr	(-39.6 +/- 2.2) kilojoule / mole
DHDPRy_f	nadp + thdp -> 23dhdp + h + nadph	(24 +/- 4) kilojoule / mole
DHDPS	aspsa + pyr -> 23dhdp + 2 h2o + h	(-125 +/- 6) kilojoule / mole
DHFR_f	nadp + thf -> dhf + h + nadph	(21.6 +/- 2.4) kilojoule / mole
DHFS	atp + dhpt + glu__L -> adp + dhf + h + pi	(-17.7 +/- 3.4) kilojoule / mole
DHNPA2_f	dhnpt -> 6hmhpt + gcald	(7.2 +/- 2.9) kilojoule / mole
DHORD	dhor__S + o2 -> h2o2 + orot	(-125 +/- 4) kilojoule / mole
DHORD5	dhor__S + mqn8 -> mql8 + orot	(-19 +/- 5) kilojoule / mole
DHORTS_f	dhor__S + h2o -> cbasp + h	(-4.4 +/- 1.7) kilojoule / mole
DHPS2	4abz + 6hmhptpp -> dhpt + ppi	(-65 +/- 7) kilojoule / mole
DHQD_f	3dhq -> 3dhsk + h2o	(-5.3 +/- 2.1) kilojoule / mole
DINSt2e_f	din + h -> din + h	(0.0 +/- 0) kilojoule / mole
DMATT	dmpp + ipdp -> grdp + ppi	(-79.1 +/- 2.8) kilojoule / mole
DMPHMT	amet + dmtphllqne -> ahcys + h + phllqne	(-0.0 +/- 1.0)e+05 kilojoule / mole
DNMPPA	dhpmp + h2o -> dhnpt + pi	(-9.6 +/- 2.7) kilojoule / mole
DPMVD	5dpmev + atp -> adp + co2 + ipdp + pi	(-33 +/- 4) kilojoule / mole
DPR_f	nadp + pant__R -> 2dhp + h + nadph	(18.6 +/- 2.9) kilojoule / mole
DRBabc	atp + drib + h2o -> adp + drib + h + pi	(-26.77 +/- 0.30) kilojoule / mole
DRPA	2dr5p -> acald + g3p	(20.3 +/- 1.5) kilojoule / mole
DRPAr_f	2dr5p -> acald + g3p	(20.3 +/- 1.5) kilojoule / mole
DSERt2_f	h + ser__D -> h + ser__D	(0.0 +/- 0) kilojoule / mole
DTMPK_f	atp + dtmp -> adp + dtdp	(-2.3 +/- 2.9) kilojoule / mole
DURIt2r_f	duri + h -> duri + h	(0.0 +/- 0) kilojoule / mole
E4PD_f	e4p + h2o + nad -> 4per + 2 h + nadh	(-45.9 +/- 2.2) kilojoule / mole
ECOAH1_f	3hbcoa -> b2coa + h2o	(2.5 +/- 1.7) kilojoule / mole
ECOAH3_f	3hocoa -> h2o + oc2coa	(-0.4 +/- 1.5) kilojoule / mole
ECOAH7_f	3hhdcoa -> h2o + hdd2coa	(-0.4 +/- 1.5) kilojoule / mole
EDA	2ddg6p -> g3p + pyr	(16.1 +/- 2.1) kilojoule / mole
EHGLAT_f	akg + e4hglu -> 4h2oglt + glu__L	(-10.4 +/- 2.5) kilojoule / mole
ETHA_Et_f	etha -> etha	(0.0 +/- 0) kilojoule / mole
ETOHt_f	etoh -> etoh	(0.0 +/- 0) kilojoule / mole
EX_ala__L_glu__L_e	ala_L_glu__L ->	(0.0 +/- 1.0)e+05 kilojoule / mole
EX_btd_RR_e	btd_RR ->	(0.0 +/- 1.0)e+05 kilojoule / mole
EX_but_e	but ->	(0.0 +/- 1.0)e+05 kilojoule / mole
EX_butso3_e	butso3 ->	(0.0 +/- 1.0)e+05 kilojoule / mole
EX_chols_e	chols ->	(0.0 +/- 1.0)e+05 kilojoule / mole
EX_Cit__Mg_e	Cit_Mg ->	(0.0 +/- 1.0)e+05 kilojoule / mole
EX_dca_e	dca ->	(0.0 +/- 1.0)e+05 kilojoule / mole
EX_fe3dcit_e	fe3dcit ->	(0.0 +/- 1.0)e+05 kilojoule / mole
EX_gly__pro__L_e	gly_pro__L ->	(0.0 +/- 1.0)e+05 kilojoule / mole
EX_gly_asn__L_e	gly_asn__L ->	(0.0 +/- 1.0)e+05 kilojoule / mole
EX_gly_glu__L_e	gly_glu__L ->	(0.0 +/- 1.0)e+05 kilojoule / mole
EX_h_e_f	h ->	(0.0 +/- 0) kilojoule / mole
EX_met__L_ala__L_e	met_L_ala__L ->	(0.0 +/- 1.0)e+05 kilojoule / mole
EX_ppa_e	ppa ->	(0.0 +/- 1.0)e+05 kilojoule / mole
F6Pt6_2pp	f6p + 2 pi -> f6p + 2 pi	(0.0 +/- 0) kilojoule / mole
F6Ptex_f	f6p -> f6p	(0.0 +/- 0) kilojoule / mole
FACOAL160	atp + coa + hdca -> amp + pmtcoa + ppi	(-12 +/- 6) kilojoule / mole
FBA2_f	f1p -> dhap + glyald	(28.8 +/- 1.1) kilojoule / mole
FBA3_f	s17bp -> dhap + e4p	(20.7 +/- 2.8) kilojoule / mole
FDFP_f	2 frdp -> ppi + psqldp	(-159 +/- 8) kilojoule / mole
FDH	for + nad -> co2 + nadh	(-14.0 +/- 3.3) kilojoule / mole
FE2abc	atp + fe2 + h2o -> adp + fe2 + h + pi	(-26.77 +/- 0.30) kilojoule / mole
FE3tex_f	fe3 -> fe3	(0.0 +/- 0) kilojoule / mole
FECRMabc	atp + fecrm + h2o -> adp + fecrm + h + pi	(-26.77 +/- 0.30) kilojoule / mole
FERO_f	4 fe2 + 4 h + o2 -> 4 fe3 + 2 h2o	(-49 +/- 17) kilojoule / mole
FF_11	cu2 + h -> cu2 + h	(0.0 +/- 0) kilojoule / mole
FF_26_f	arbt + pep -> arbt6p + pyr	(-39.2 +/- 1.3) kilojoule / mole
FFSD	h2o + suc6p -> fru + g6p	(-21.1 +/- 1.9) kilojoule / mole
FLDO	fmn + h + nadph -> fmnh2 + nadp	(-28.2 +/- 3.0) kilojoule / mole
FLVR	h + nadph + ribflv -> nadp + rbflvrd	(-12 +/- 4) kilojoule / mole
FLVRx	h + nadh + ribflv -> nad + rbflvrd	(-13 +/- 4) kilojoule / mole
FMNRx	fmn + h + nadh -> fmnh2 + nad	(-28.7 +/- 3.0) kilojoule / mole
FORt2_f	for + h -> for + h	(0.0 +/- 0) kilojoule / mole
FRTT	frdp + ipdp -> ggdp + ppi	(-80.7 +/- 2.9) kilojoule / mole
FRUK	atp + f1p -> adp + fdp + h	(-15.7 +/- 1.3) kilojoule / mole
FRUpts_f	fru + pep -> f1p + pyr	(-41.4 +/- 1.4) kilojoule / mole
FTHFCL	5fthf + atp -> adp + methf + pi	(-73 +/- 8) kilojoule / mole
FTHFL	atp + for + thf -> 10fthf + adp + pi	(-5.3 +/- 2.7) kilojoule / mole
FUMt2_3_f	fum + 3 h -> fum + 3 h	(0.0 +/- 0) kilojoule / mole
G1PACT	accoa + gam1p -> acgam1p + coa + h	(-22 +/- 4) kilojoule / mole
G1SAT_f	5aop -> glu1sa	(9.0 +/- 0.7) kilojoule / mole
G3PD	fad + glyc3p -> dhap + fadh2	(4.1 +/- 3.1) kilojoule / mole
G3PD2_f	glyc3p + nadp -> dhap + h + nadph	(25.4 +/- 0.8) kilojoule / mole
G3PD6	glyc3p + mqn8 -> dhap + mql8	(-1 +/- 5) kilojoule / mole
G5SAD	glu5sa -> 1pyr5c + h2o + h	(-34 +/- 5) kilojoule / mole
G6PDA	gam6p + h2o -> f6p + nh4	(0.1 +/- 2.1) kilojoule / mole
G6PDH2r_f	g6p + nadp -> 6pgl + h + nadph	(-4.1 +/- 1.3) kilojoule / mole
G6PI3	g6p_B -> f6p	(-4.8 +/- 2.0) kilojoule / mole
G6PP	g6p + h2o -> glc__D + pi	(-10.0 +/- 0.5) kilojoule / mole
G6Pt6_2pp	g6p + 2 pi -> g6p + 2 pi	(0.0 +/- 0) kilojoule / mole
G6Ptex_f	g6p -> g6p	(0.0 +/- 0) kilojoule / mole
GAL6PI_f	dgal6p -> tag6p__D	(-1.5 +/- 2.5) kilojoule / mole
GALabcpp	atp + gal + h2o -> adp + gal + h + pi	(-26.77 +/- 0.30) kilojoule / mole
GALKr_f	atp + gal -> adp + gal1p + h	(-12.5 +/- 1.5) kilojoule / mole
GALpts_f	gal + pep -> dgal6p + pyr	(-43.6 +/- 2.2) kilojoule / mole
GALS3	h2o + melib -> gal + glc__D	(1.7 +/- 2.8) kilojoule / mole
GALtex_f	gal -> gal	(0.0 +/- 0) kilojoule / mole
GALTpts_f	galt + pep -> galt1p + pyr	(-43.2 +/- 2.0) kilojoule / mole
GALUi	g1p + h + utp -> ppi + udpg	(-4.5 +/- 0.6) kilojoule / mole
GAM6Pt6_2pp	gam6p + 2 pi -> gam6p + 2 pi	(0.0 +/- 0) kilojoule / mole
GAMAN6Ptex_f	gam6p -> gam6p	(0.0 +/- 0) kilojoule / mole
GAMpts_f	gam + pep -> gam6p + pyr	(-35.5 +/- 3.0) kilojoule / mole
GARFT_f	10fthf + gar -> fgam + h + thf	(5 +/- 6) kilojoule / mole
GCALDD	gcald + h2o + nad -> glyclt + 2 h + nadh	(-60.8 +/- 2.3) kilojoule / mole
GF6PTAr_f	f6p + gln__L -> gam6p + glu__L	(-14.3 +/- 2.2) kilojoule / mole
GGTT	ggdp + ipdp -> pendp + ppi	(-80.7 +/- 2.9) kilojoule / mole
GHMT2r_f	gly + h2o + mlthf -> ser__L + thf	(10.2 +/- 2.5) kilojoule / mole
GK1_f	atp + gmp -> adp + gdp	(-0.9 +/- 1.2) kilojoule / mole
GLCNt2r_f	glcn + h -> glcn + h	(0.0 +/- 0) kilojoule / mole
GLCOAD_f	fad + glutcoa + h -> b2coa + co2 + fadh2	(20 +/- 5) kilojoule / mole
GLCPcom_SA	2 gtca1 + 2 gtca2 + 2 gtca3 -> glcp_SA	(0.0 +/- 1.0)e+05 kilojoule / mole
GLCRAL	5dh4dglc -> 2h3oppan + pyr	(24.9 +/- 2.8) kilojoule / mole
GLCRD	glcr -> 5dh4dglc + h2o	(-41.0 +/- 1.2) kilojoule / mole
GLCRt2rpp_f	glcr + h -> glcr + h	(0.0 +/- 0) kilojoule / mole
GLCRtex_f	glcr -> glcr	(0.0 +/- 0) kilojoule / mole
GLCURt2rpp_f	glcur + h -> glcur + h	(0.0 +/- 0) kilojoule / mole
GLCURtex_f	glcur -> glcur	(0.0 +/- 0) kilojoule / mole
GLGC	atp + g1p + h -> adpglc + ppi	(-8.7 +/- 1.4) kilojoule / mole
GLN_NAct	atp + gln__L + h2o + na1 -> adp + gln__L + h + na1 + pi	(-26.77 +/- 0.30) kilojoule / mole
GLNS	atp + glu__L + nh4 -> adp + gln__L + h + pi	(-12.5 +/- 0.8) kilojoule / mole
GLNSP2	atp + nh4 + uaaGgla -> adp + h + pi + uaaGgtla	(-9.9 +/- 2.3) kilojoule / mole
GLTPD_f	galt1p + nad -> h + nadh + tag6p__D	(16.3 +/- 1.2) kilojoule / mole
GLUabc	atp + glu__L + h2o -> adp + glu__L + h + pi	(-26.77 +/- 0.30) kilojoule / mole
GLUDx	glu__L + h2o + nad -> akg + h + nadh + nh4	(36.57 +/- 0.28) kilojoule / mole
GLUPRT	gln__L + h2o + prpp -> glu__L + ppi + pram	(-61.8 +/- 2.7) kilojoule / mole
GLUR_f	glu__L -> glu__D	(0.4 +/- 2.1) kilojoule / mole
GLUSx	akg + gln__L + h + nadh -> 2 glu__L + nad	(-50.8 +/- 0.9) kilojoule / mole
GLUSy	akg + gln__L + h + nadph -> 2 glu__L + nadp	(-50.2 +/- 0.9) kilojoule / mole
GLUt2	glu__L + h -> glu__L + h	(0.0 +/- 0) kilojoule / mole
GLUt4	glu__L + na1 -> glu__L + na1	(0.0 +/- 0) kilojoule / mole
GLXIII	h2o + mthgxl -> h + lac__D	(-54.6 +/- 2.9) kilojoule / mole
GLXO1_f	glx + h2o + nad -> 2 h + nadh + oxa	(-27.4 +/- 3.4) kilojoule / mole
GLYALDDr_f	glyald + h2o + nad -> glyc__R + 2 h + nadh	(-51.1 +/- 1.6) kilojoule / mole
GLYALDt_f	glyald -> glyald	(0.0 +/- 0) kilojoule / mole
GLYASNabc	atp + gly_asn__L + h2o -> adp + gly_asn__L + h + pi	(-26.77 +/- 0.30) kilojoule / mole
GLYASPtr	atp + gly_asp__L + h2o -> adp + gly_asp__L + h + pi	(-26.77 +/- 0.30) kilojoule / mole
GLYAT	accoa + gly -> 2aobut + coa	(35.3 +/- 2.1) kilojoule / mole
GLYBt2r	glyb + h -> glyb + h	(0.0 +/- 0) kilojoule / mole
GLYC3Pabc	atp + glyc3p + h2o -> adp + glyc3p + h + pi	(-26.77 +/- 0.30) kilojoule / mole
GLYC3Pt6	glyc3p + pi -> glyc3p + pi	(0.0 +/- 0) kilojoule / mole
GLYCt	glyc3p + h -> glyc3p + h	(0.0 +/- 0) kilojoule / mole
GLYCt2_f	glyc -> glyc	(0.0 +/- 0) kilojoule / mole
GLYD_f	h + hpyr + nadh -> glyc__R + nad	(-31.4 +/- 0.4) kilojoule / mole
GLYGLUtr	atp + gly_glu__L + h2o -> adp + gly_glu__L + h + pi	(-26.77 +/- 0.30) kilojoule / mole
GLYOX	h2o + lgt__S -> gthrd + h + lac__D	(-31.2 +/- 3.0) kilojoule / mole
GLYPRO__Ltr	atp + gly_pro__L + h2o -> adp + gly_pro__L + h + pi	(-26.77 +/- 0.30) kilojoule / mole
GLYt2_f	gly + h -> gly + h	(0.0 +/- 0) kilojoule / mole
GMHEPAT	atp + gmhep1p + h -> adphep_DD + ppi	(-13.0 +/- 3.3) kilojoule / mole
GMHEPK	atp + gmhep7p -> adp + gmhep17bp + h	(-7.8 +/- 1.4) kilojoule / mole
GMHEPPA	gmhep17bp + h2o -> gmhep1p + pi	(-9.6 +/- 1.2) kilojoule / mole
GMPR	gmp + 2 h + nadph -> imp + nadp + nh4	(0 +/- 7)e+04 kilojoule / mole
GMPS2	atp + gln__L + h2o + xmp -> amp + glu__L + gmp + 2 h + ppi	(-0 +/- 7)e+04 kilojoule / mole
GND	6pgc + nadp -> co2 + nadph + ru5p__D	(10.2 +/- 3.2) kilojoule / mole
GNNUC	gsn + h2o -> gua + rib__D	(-1.8 +/- 2.7) kilojoule / mole
GPDDA1	g3pc + h2o -> chol + glyc3p + h	(-0 +/- 7)e+04 kilojoule / mole
GPDDA2	g3pe + h2o -> etha + glyc3p + h	(-0 +/- 7)e+04 kilojoule / mole
GPDDA3	g3ps + h2o -> glyc3p + h + ser__L	(-0 +/- 7)e+04 kilojoule / mole
GPDDA4	g3pg + h2o -> glyc3p + glyc + h	(-0 +/- 7)e+04 kilojoule / mole
GPDDA5	g3pi + h2o -> glyc3p + h + inost	(-0 +/- 7)e+04 kilojoule / mole
GRTT	grdp + ipdp -> frdp + ppi	(-80.7 +/- 2.9) kilojoule / mole
GSNt2pp	gsn + h -> gsn + h	(0.0 +/- 0) kilojoule / mole
GTHRDHpp	gthrd + h2o -> cgly + glu__L	(-1.8 +/- 2.7) kilojoule / mole
GUAPRT	gua + prpp -> gmp + ppi	(-31.1 +/- 2.2) kilojoule / mole
GUAt2	gua + h -> gua + h	(0.0 +/- 0) kilojoule / mole
GUI1_f	glcur -> fruur	(0.6 +/- 2.9) kilojoule / mole
H2Otex_f	h2o -> h2o	(0.0 +/- 0) kilojoule / mole
HACD1_f	3hbcoa + nad -> aacoa + h + nadh	(16.1 +/- 1.2) kilojoule / mole
HACD2_f	3hhcoa + nad -> 3ohcoa + h + nadh	(18.7 +/- 1.5) kilojoule / mole
HACD3_f	3hocoa + nad -> 3oocoa + h + nadh	(18.8 +/- 1.0) kilojoule / mole
HACD4_f	3hdcoa + nad -> 3odcoa + h + nadh	(18.8 +/- 1.0) kilojoule / mole
HACD5_f	3hddcoa + nad -> 3oddcoa + h + nadh	(18.8 +/- 1.0) kilojoule / mole
HACD6_f	3htdcoa + nad -> 3otdcoa + h + nadh	(18.8 +/- 1.0) kilojoule / mole
HACD7_f	3ohdcoa + h + nadh -> 3hhdcoa + nad	(-18.8 +/- 1.0) kilojoule / mole
HACD9_f	3hmbcoa + nad -> 2maacoa + h + nadh	(18.8 +/- 1.0) kilojoule / mole
HADPCOADH3_f	3hadpcoa + nad -> h + nadh + oxadpcoa	(18.8 +/- 1.0) kilojoule / mole
HBZOPT	4hbz + octdp -> 3ophb + ppi	(-84.4 +/- 2.8) kilojoule / mole
HCO3E_f	co2 + h2o -> h + hco3	(-5.2 +/- 3.1) kilojoule / mole
HCYSMT	hcys__L + mhpglu -> hpglu + met__L	(-39 +/- 6) kilojoule / mole
HEMEOS	frdp + h2o + pheme -> hemeO + ppi	(-0.0 +/- 1.0)e+05 kilojoule / mole
HEMEti	atp + h2o + pheme -> adp + h + pheme + pi	(-26.77 +/- 0.30) kilojoule / mole
HEXTT	hexdp + ipdp -> hepdp + ppi	(-80.7 +/- 2.9) kilojoule / mole
HIBD_f	3hmp + nad -> 2mop + h + nadh	(21.2 +/- 1.7) kilojoule / mole
HISabc_f	atp + h2o + his__L -> adp + h + his__L + pi	(-26.77 +/- 0.30) kilojoule / mole
HISDr_f	his__L -> nh4 + urcan	(8.9 +/- 1.0) kilojoule / mole
HISTD	h2o + histd + 2 nad -> 3 h + his__L + 2 nadh	(-11.8 +/- 2.2) kilojoule / mole
HMBS	h2o + 4 ppbng -> hmbil + 4 nh4	(-133 +/- 9) kilojoule / mole
HMGCOARi	2 h + hmgcoa + 2 nadph -> coa + mev__R + 2 nadp	(-2.4 +/- 1.8) kilojoule / mole
HMGCOAS	aacoa + accoa + h2o -> coa + h + hmgcoa	(-15.1 +/- 2.4) kilojoule / mole
HMGCOASi	aacoa + accoa + h2o -> coa + h + hmgcoa	(-15.1 +/- 2.4) kilojoule / mole
HOM__L_Et_f	hom__L -> hom__L	(0.0 +/- 0) kilojoule / mole
HSDy_f	hom__L + nadp -> aspsa + h + nadph	(22.1 +/- 1.7) kilojoule / mole
HSERTA	accoa + hom__L -> achms + coa	(-28 +/- 5) kilojoule / mole
HSTPTr_f	akg + hisp -> glu__L + imacp	(-9.5 +/- 2.9) kilojoule / mole
HXAN_Et_f	hxan -> hxan	(0.0 +/- 0) kilojoule / mole
HXPRT	hxan + prpp -> imp + ppi	(-29.1 +/- 1.6) kilojoule / mole
ICHORS_f	chor -> ichor	(0.9 +/- 1.7) kilojoule / mole
ICHORT	h2o + ichor -> 23ddhb + pyr	(-41.4 +/- 2.8) kilojoule / mole
IG3PS	gln__L + prlp -> aicar + eig3p + glu__L + h	(0 +/- 6)e+04 kilojoule / mole
IGPDH	eig3p -> h2o + imacp	(-42.5 +/- 1.9) kilojoule / mole
IGPS	2cpr5p + h -> 3ig3p + co2 + h2o	(-75 +/- 6) kilojoule / mole
ILEt2r_f	h + ile__L -> h + ile__L	(0.0 +/- 0) kilojoule / mole
ILETA_f	akg + ile__L -> 3mop + glu__L	(-5.8 +/- 3.5) kilojoule / mole
IMACTD_f	h2o + im4act + nad -> 2 h + im4ac + nadh	(-37.7 +/- 1.1) kilojoule / mole
IMPC_f	h2o + imp -> fprica	(20 +/- 5) kilojoule / mole
IMPD	h2o + imp + nad -> h + nadh + xmp	(20 +/- 4) kilojoule / mole
INOST_Et_f	inost -> inost	(0.0 +/- 0) kilojoule / mole
INSH	h2o + ins -> hxan + rib__D	(-6.8 +/- 1.8) kilojoule / mole
INSt2r_f	h + ins -> h + ins	(0.0 +/- 0) kilojoule / mole
IPDDI_f	ipdp -> dmpp	(-4.8 +/- 2.9) kilojoule / mole
IPMD	3c2hmp + nad -> 3c4mop + h + nadh	(18.8 +/- 1.0) kilojoule / mole
IPPMIa_f	3c2hmp -> 2ippm + h2o	(-3.7 +/- 1.9) kilojoule / mole
IPPMIb_f	3c3hmp -> 2ippm + h2o	(0.4 +/- 1.9) kilojoule / mole
IPPS	3mob + accoa + h2o -> 3c3hmp + coa + h	(-23.0 +/- 1.3) kilojoule / mole
Kabc	atp + h2o + k -> adp + h + k + pi	(-26.77 +/- 0.30) kilojoule / mole
KARA1	alac__S + h + nadph -> 23dhmb + nadp	(-18.2 +/- 1.0) kilojoule / mole
KARA1i	alac__S + h + nadph -> 23dhmb + nadp	(-18.2 +/- 1.0) kilojoule / mole
KARA2i	2ahbut + h + nadph -> 23dhmp + nadp	(-18.2 +/- 1.0) kilojoule / mole
KAS13	accoa + 23 h + 8 malcoa + 16 nadph -> 8 co2 + 9 coa + 7 h2o + 16 nadp + ocdca	(-508 +/- 29) kilojoule / mole
KAS17	accoa + 22 h + 8 malcoa + 15 nadph -> 8 co2 + 9 coa + 7 h2o + 15 nadp + ocdcea	(-449 +/- 28) kilojoule / mole
KAS8	accoa + 20 h + 7 malcoa + 14 nadph -> 7 co2 + 8 coa + 6 h2o + hdca + 14 nadp	(-449 +/- 25) kilojoule / mole
Kt2r	h + k -> h + k	(0.0 +/- 0) kilojoule / mole
L__LACD3_f	lac__L + mqn8 -> mql8 + pyr	(-0 +/- 5) kilojoule / mole
L__LACt_f	h + lac__L -> h + lac__L	(0.0 +/- 0) kilojoule / mole
LACpts_f	lcts + pep -> lac6p + pyr	(-42.4 +/- 2.8) kilojoule / mole
LCADi	h2o + lald__L + nad -> 2 h + lac__L + nadh	(-46.3 +/- 2.0) kilojoule / mole
LDH_D_f	lac__D + nad -> h + nadh + pyr	(23.5 +/- 2.1) kilojoule / mole
LDH_L_f	lac__L + nad -> h + nadh + pyr	(26.6 +/- 0.5) kilojoule / mole
LEUt2r_f	h + leu__L -> h + leu__L	(0.0 +/- 0) kilojoule / mole
LEUTA_f	akg + leu__L -> 4mop + glu__L	(0.4 +/- 1.6) kilojoule / mole
LIPOPBt	h + lipoate -> h + lipoate	(0.0 +/- 0) kilojoule / mole
LPLIPAL1G180pp	1agpg180 + h2o -> g3pg + h + ocdca	(-16.8 +/- 2.2) kilojoule / mole
LPLIPAL2E160	2agpe160 + h2o -> g3pe + h + hdca	(-26 +/- 7) kilojoule / mole
LPLIPAL2G160	2agpg160 + h2o -> g3pg + h + hdca	(-26 +/- 7) kilojoule / mole
LPLIPAL2G180	2agpg180 + h2o -> g3pg + h + ocdca	(-23.5 +/- 2.2) kilojoule / mole
LYSabc	atp + h2o + lys__L -> adp + h + lys__L + pi	(-26.77 +/- 0.30) kilojoule / mole
LYSDC	h + lys__L -> 15dap + co2	(-25.0 +/- 3.5) kilojoule / mole
LYSt2r	h + lys__L -> h + lys__L	(0.0 +/- 0) kilojoule / mole
LYSt3r_f	h + lys__L -> h + lys__L	(0.0 +/- 0) kilojoule / mole
M1PD	mnl1p + nad -> f6p + h + nadh	(9.7 +/- 1.2) kilojoule / mole
MAL__D_Et_f	mal__D -> mal__D	(0.0 +/- 0) kilojoule / mole
MALT_f	h2o + malt -> 2 glc__D	(-14.2 +/- 1.6) kilojoule / mole
MALt2r	h + mal__L -> h + mal__L	(0.0 +/- 0) kilojoule / mole
MALt4	mal__L + na1 -> mal__L + na1	(0.0 +/- 0) kilojoule / mole
MALTabc	atp + h2o + malt -> adp + h + malt + pi	(-26.77 +/- 0.30) kilojoule / mole
MALTAT	accoa + malt -> acmalt + coa	(-3 +/- 4) kilojoule / mole
MALTHXabc	atp + h2o + malthx -> adp + h + malthx + pi	(-26.77 +/- 0.30) kilojoule / mole
MALTpts_f	malt + pep -> malt6p + pyr	(-38.8 +/- 2.8) kilojoule / mole
MALTTRabc	atp + h2o + malttr -> adp + h + malttr + pi	(-26.77 +/- 0.30) kilojoule / mole
MAN6PI	man6p -> f6p	(-1.7 +/- 1.2) kilojoule / mole
MAN6Pt6_2pp	man6p + 2 pi -> man6p + 2 pi	(0.0 +/- 0) kilojoule / mole
MAN6Ptex_f	man6p -> man6p	(0.0 +/- 0) kilojoule / mole
MANAO_f	mana + nad -> fruur + h + nadh	(16.7 +/- 1.8) kilojoule / mole
manl1p_Et_f	man1p -> man1p	(0.0 +/- 0) kilojoule / mole
MANpts_f	man + pep -> man6p + pyr	(-44.0 +/- 1.5) kilojoule / mole
MBCOA3	2 2mbcoa + o2 -> 2 2mb2coa + 2 h2o	(-345 +/- 5) kilojoule / mole
MDRPD	5mdru1p -> dkmpp + h2o	(-41.0 +/- 1.2) kilojoule / mole
ME1_rev	mal__L + nad -> co2 + nadh + pyr	(12.1 +/- 3.1) kilojoule / mole
MELIB_Et_f	melib -> melib	(0.0 +/- 0) kilojoule / mole
METabc	atp + h2o + met__L -> adp + h + met__L + pi	(-26.77 +/- 0.30) kilojoule / mole
METALAtr	atp + h2o + met_L_ala__L -> adp + h + met_L_ala__L + pi	(-26.77 +/- 0.30) kilojoule / mole
METAT	atp + h2o + met__L -> amet + pi + ppi	(-0.0 +/- 1.0)e+05 kilojoule / mole
METDabc	atp + h2o + met__D -> adp + h + met__D + pi	(-26.77 +/- 0.30) kilojoule / mole
METSOX1abc	atp + h2o + metsox_S__L -> adp + h + metsox_S__L + pi	(-26.77 +/- 0.30) kilojoule / mole
METSOX2abc	atp + h2o + metsox_R__L -> adp + h + metsox_R__L + pi	(-26.77 +/- 0.30) kilojoule / mole
METSOXR1	h2o + met__L + trdox -> metsox_S__L + trdrd	(0.0 +/- 1.0)e+05 kilojoule / mole
METt_f	h + met__L -> h + met__L	(0.0 +/- 0) kilojoule / mole
MEVK2	ctp + mev__R -> 5pmev + cdp + h	(-14.0 +/- 2.7) kilojoule / mole
MEVK3	gtp + mev__R -> 5pmev + gdp + h	(-11.7 +/- 2.5) kilojoule / mole
MEVK4	mev__R + utp -> 5pmev + h + udp	(-15.8 +/- 2.4) kilojoule / mole
MG2abc	atp + h2o + mg2 -> adp + h + mg2 + pi	(-26.77 +/- 0.30) kilojoule / mole
MG2tex	mg2 -> mg2	(0.0 +/- 0) kilojoule / mole
MHPGLUT	hcys__L + mhpglu -> hpglu + met__L	(-39 +/- 6) kilojoule / mole
MHPGLUT2_f	ahcys + h + mhpglu -> amet + hpglu	(-0.0 +/- 1.0)e+05 kilojoule / mole
MLTG1	h2o + malttr -> glc__D + malt	(-15 +/- 4) kilojoule / mole
MMSAD3	coa + msa + nad -> accoa + co2 + nadh	(-26 +/- 5) kilojoule / mole
MNabc	atp + h2o + mn2 -> adp + h + mn2 + pi	(-26.77 +/- 0.30) kilojoule / mole
MNLpts_f	mnl + pep -> mnl1p + pyr	(-42.5 +/- 1.8) kilojoule / mole
MNNH	mana -> 2ddglcn + h2o	(-35 +/- 4) kilojoule / mole
MNt2	h + mn2 -> h + mn2	(0.0 +/- 0) kilojoule / mole
MOBDabc	atp + h2o + mobd -> adp + h + mobd + pi	(-26.77 +/- 0.30) kilojoule / mole
MOHMT	3mob + h2o + mlthf -> 2dhp + thf	(10 +/- 5) kilojoule / mole
MTAN	5mta + h2o -> 5mtr + ade	(-15.5 +/- 2.2) kilojoule / mole
MTHFC_f	h2o + methf -> 10fthf + h	(-3.7 +/- 0.9) kilojoule / mole
MTHFD_f	mlthf + nadp -> methf + nadph	(7.6 +/- 1.1) kilojoule / mole
MTRK	5mtr + atp -> 5mdr1p + adp + h	(-1.2 +/- 2.2) kilojoule / mole
NA6PH_f	acmum6p + h2o -> acgam6p + lac__D	(-3.2 +/- 3.2) kilojoule / mole
NABTNO	h2o + n4abutn + nad -> 4aabutn + 2 h + nadh	(-37.5 +/- 1.1) kilojoule / mole
NACUP	nac -> nac	(0.0 +/- 0) kilojoule / mole
NADH10	h + mqn8 + nadh -> mql8 + nad	(-27 +/- 5) kilojoule / mole
NADH7	h + mqn8 + nadh -> mql8 + nad	(-27 +/- 5) kilojoule / mole
NALN6	2a3pp + nal2a6o -> 3pop + n6all26d	(2 +/- 8) kilojoule / mole
NAPRTr_f	nicrnt + ppi -> h + nac + prpp	(9.2 +/- 2.9) kilojoule / mole
NAt3	h + na1 -> h + na1	(0.0 +/- 0) kilojoule / mole
NAt3_1	h + na1 -> h + na1	(0.0 +/- 0) kilojoule / mole
NAt3_15	3 h + 2 na1 -> 3 h + 2 na1	(0.0 +/- 0) kilojoule / mole
NAt3_2	2 h + na1 -> 2 h + na1	(0.0 +/- 0) kilojoule / mole
NBAH_f	bgly + h2o -> bz + gly	(-0.3 +/- 2.3) kilojoule / mole
NDPK1_f	atp + gdp -> adp + gtp	(-2.0 +/- 1.3) kilojoule / mole
NDPK2_f	atp + udp -> adp + utp	(2.1 +/- 1.3) kilojoule / mole
NDPK3_f	atp + cdp -> adp + ctp	(0.3 +/- 2.3) kilojoule / mole
NDPK4_f	atp + dtdp -> adp + dttp	(1.0 +/- 2.6) kilojoule / mole
NDPK5_f	atp + dgdp -> adp + dgtp	(2.0 +/- 2.4) kilojoule / mole
NDPK6_f	atp + dudp -> adp + dutp	(-1.0 +/- 1.3) kilojoule / mole
NDPK7_f	atp + dcdp -> adp + dctp	(3.8 +/- 2.4) kilojoule / mole
NDPK8_f	atp + dadp -> adp + datp	(2.5 +/- 1.5) kilojoule / mole
NDPK9	atp + idp -> adp + itp	(1.3 +/- 1.5) kilojoule / mole
NH4t4	k + nh4 -> k + nh4	(0.0 +/- 0) kilojoule / mole
NH4tex	nh4 -> nh4	(0.0 +/- 0) kilojoule / mole
NIabc	atp + h2o + ni2 -> adp + h + ni2 + pi	(-26.77 +/- 0.30) kilojoule / mole
NNAM	h2o + ncam -> nac + nh4	(-5.5 +/- 3.3) kilojoule / mole
NO2t	h + no2 -> h + no2	(0.0 +/- 0) kilojoule / mole
NO3R2_f	2 h + mql8 + no3 -> h2o + 2 h + mqn8 + no2	(-117 +/- 6) kilojoule / mole
NO3R2pp	2 h + mql8 + no3 -> h2o + 2 h + mqn8 + no2	(-117 +/- 6) kilojoule / mole
NO3t3	h + no3 -> h + no3	(0.0 +/- 0) kilojoule / mole
NO3t7	no2 + no3 -> no2 + no3	(0.0 +/- 0) kilojoule / mole
NODOx	nadh + 2 no + 2 o2 -> h + nad + 2 no3	(-488 +/- 10) kilojoule / mole
NODOy	nadph + 2 no + 2 o2 -> h + nadp + 2 no3	(-488 +/- 10) kilojoule / mole
NOPD	h2o + nadp + nop -> akg + arg__L + h + nadph	(14 +/- 6) kilojoule / mole
NPHSr_f	sbzcoa -> coa + dhna	(-108 +/- 8) kilojoule / mole
NTP11	ditp + h2o -> didp + h + pi	(-33.9 +/- 1.3) kilojoule / mole
NTRIR2x	5 h + 3 nadh + no2 -> 2 h2o + 3 nad + nh4	(-391 +/- 4) kilojoule / mole
NTRIR2y	5 h + 3 nadph + no2 -> 2 h2o + 3 nadp + nh4	(-389 +/- 4) kilojoule / mole
O2t5i_f	o2 -> o2	(0.0 +/- 0) kilojoule / mole
OBTFL_f	2obut + coa -> for + ppcoa	(-4 +/- 5) kilojoule / mole
OCTD	h2o + nadp + octp -> arg__L + h + nadph + pyr	(30.6 +/- 3.0) kilojoule / mole
OIVD1r	4mop + coa + nad -> co2 + ivcoa + nadh	(-23 +/- 4) kilojoule / mole
OIVD2	3mob + coa + nad -> co2 + ibcoa + nadh	(-21.8 +/- 3.3) kilojoule / mole
OIVD3	3mop + coa + nad -> 2mbcoa + co2 + nadh	(-21.8 +/- 3.3) kilojoule / mole
OMPDC	h + orot5p -> co2 + ump	(-26 +/- 9) kilojoule / mole
OPHHXy	2oph + h + nadph + o2 -> 2ohph + h2o + nadp	(-442 +/- 4) kilojoule / mole
ORNDC	h + orn -> co2 + ptrc	(-30 +/- 5) kilojoule / mole
ORNTAC	acorn + glu__L -> acglu + orn	(2.3 +/- 2.9) kilojoule / mole
ORNTAr_f	akg + orn -> glu5sa + glu__L	(-4 +/- 5) kilojoule / mole
ORPT_f	orot + prpp -> orot5p + ppi	(9.4 +/- 1.3) kilojoule / mole
P5CD	1pyr5c + 2 h2o + nad -> glu__L + h + nadh	(-11 +/- 5) kilojoule / mole
PAPPT2_f	uGgla + udcpp -> uaGgla + ump	(1.4 +/- 3.5) kilojoule / mole
PAPPT3	udcpp + ugmda -> uagmda + ump	(1.4 +/- 3.5) kilojoule / mole
PAPSR	paps + trdrd -> 2 h + pap + so3 + trdox	(-39 +/- 6) kilojoule / mole
PC	atp + hco3 + pyr -> adp + h + oaa + pi	(-4.1 +/- 0.7) kilojoule / mole
PDHbr_f	accoa + dhlam -> adhlam + coa	(9.9 +/- 1.5) kilojoule / mole
PDHcr	dhlam + nad -> h + lpam + nadh	(4.8 +/- 0.9) kilojoule / mole
PEPC_f	hco3 + pep -> oaa + pi	(-32.5 +/- 0.8) kilojoule / mole
PFLr	coa + pyr -> accoa + for	(-20.1 +/- 1.5) kilojoule / mole
PGAMT_f	gam1p -> gam6p	(-2.7 +/- 1.7) kilojoule / mole
PGCDr_f	3pg + nad -> 3php + h + nadh	(33.6 +/- 0.6) kilojoule / mole
PGLer_f	6pgl + h2o -> 6pgc + h	(-22.7 +/- 1.7) kilojoule / mole
PGMT_f	g1p -> g6p	(-7.4 +/- 0.7) kilojoule / mole
PHETA1_f	akg + phe__L -> glu__L + phpyr	(0.0 +/- 2.1) kilojoule / mole
PIabc	atp + h2o + pi -> adp + h + 2 pi	(-26.77 +/- 0.30) kilojoule / mole
PIt2	h + pi -> h + pi	(0.0 +/- 0) kilojoule / mole
PIt2rpp_f	h + pi -> h + pi	(0.0 +/- 0) kilojoule / mole
PIt7	3 na1 + pi -> 3 na1 + pi	(0.0 +/- 0) kilojoule / mole
PLIPA2A180b	glyc3p + stcoa -> 1odecg3p + coa	(-2.7 +/- 2.5) kilojoule / mole
PMANM_f	man6p -> man1p	(4.5 +/- 1.5) kilojoule / mole
PMDPHT	5aprbu + h2o -> 4r5au + pi	(-15.9 +/- 1.2) kilojoule / mole
PMEVK	5pmev + atp -> 5dpmev + adp	(-0.0 +/- 2.1) kilojoule / mole
PMPK	4ampm + atp -> 2mahmp + adp	(8 +/- 4) kilojoule / mole
POLYAO	N1aspmd + h2o + o2 -> aproa + aprut + h2o2	(-90 +/- 6) kilojoule / mole
POX3	h2o + mqn8 + pyr -> ac + co2 + mql8	(-93 +/- 6) kilojoule / mole
PPA	h2o + ppi -> h + 2 pi	(-15.19 +/- 0.19) kilojoule / mole
PPBNGS	2 5aop -> 2 h2o + h + ppbng	(-102 +/- 4) kilojoule / mole
PPCDC	4ppcys + h -> co2 + pan4p	(-21.2 +/- 3.1) kilojoule / mole
PPCOAC	atp + hco3 + ppcoa -> adp + h + mmcoa__S + pi	(-4 +/- 5) kilojoule / mole
PPItex	h + ppi -> h + ppi	(0.0 +/- 0) kilojoule / mole
PPM_f	r1p -> r5p	(-13.8 +/- 2.0) kilojoule / mole
PPM2_f	2dr1p -> 2dr5p	(-26.8 +/- 3.5) kilojoule / mole
PPND	nad + pphn -> 34hpp + co2 + nadh	(-10 +/- 11) kilojoule / mole
PPNDH	h + pphn -> co2 + h2o + phpyr	(-67 +/- 11) kilojoule / mole
PPPGO	3 o2 + 2 pppg9 -> 6 h2o + 2 ppp9	(-0.0 +/- 1.0)e+05 kilojoule / mole
PPPGO2	3 mqn8 + pppg9 -> 3 mql8 + ppp9	(-0.0 +/- 1.0)e+05 kilojoule / mole
PPTT	ipdp + pendp -> hexdp + ppi	(-80.7 +/- 2.9) kilojoule / mole
PRAGS	atp + gly + pram -> adp + gar + h + pi	(-25.5 +/- 2.3) kilojoule / mole
PRAI_f	pran -> 2cpr5p	(-9.8 +/- 1.3) kilojoule / mole
PRAMPC	h2o + prbamp -> prfp	(-0.0 +/- 1.0)e+05 kilojoule / mole
PRASCS	5aizc + asp__L + atp -> 25aics + adp + h + pi	(-74 +/- 5) kilojoule / mole
PRFGS	atp + fgam + gln__L + h2o -> adp + fpram + glu__L + h + pi	(0 +/- 5)e+04 kilojoule / mole
PRMICIi_f	prfp -> prlp	(-9.8 +/- 1.3) kilojoule / mole
PROabc	atp + h2o + pro__L -> adp + h + pi + pro__L	(-26.77 +/- 0.30) kilojoule / mole
PROt	pro__L -> pro__L	(0.0 +/- 0) kilojoule / mole
PROt2r	h + pro__L -> h + pro__L	(0.0 +/- 0) kilojoule / mole
PROt4	na1 + pro__L -> na1 + pro__L	(0.0 +/- 0) kilojoule / mole
PSERT	akg + pser__L -> 3php + glu__L	(10.3 +/- 0.4) kilojoule / mole
PTPATi	atp + h + pan4p -> dpcoa + ppi	(-21 +/- 5) kilojoule / mole
PTRCabc	atp + h2o + ptrc -> adp + h + pi + ptrc	(-26.77 +/- 0.30) kilojoule / mole
PUTA3_f	glu5sa + h2o + nad -> glu__L + 2 h + nadh	(-44.9 +/- 2.0) kilojoule / mole
PYK3_f	gdp + h + pep -> gtp + pyr	(-30.4 +/- 1.4) kilojoule / mole
PYRt2_f	h + pyr -> h + pyr	(0.0 +/- 0) kilojoule / mole
PYRZAM	h2o + malm -> male + nh4	(-8 +/- 4) kilojoule / mole
RAFH_f	h2o + raffin -> fru + melib	(-24.1 +/- 2.4) kilojoule / mole
RBFSb	2 dmlz -> 4r5au + ribflv	(-100 +/- 8) kilojoule / mole
RE0453C_f	datp + dtdp -> dadp + dttp	(-1.6 +/- 2.4) kilojoule / mole
RETOx_f	nad + retinol -> h + nadh + retinal	(11.1 +/- 1.7) kilojoule / mole
RHCCE	rhcys -> dhptd + hcys__L	(-15.6 +/- 2.7) kilojoule / mole
RIBabc	atp + h2o + rib__D -> adp + h + pi + rib__D	(-26.77 +/- 0.30) kilojoule / mole
RIBabc2	atp + h2o + rib__D -> adp + h + pi + rib__D	(-26.77 +/- 0.30) kilojoule / mole
RIBFLVt2_f	h + ribflv -> h + ribflv	(0.0 +/- 0) kilojoule / mole
RNDR1	adp + trdrd -> dadp + h2o + trdox	(-42 +/- 4) kilojoule / mole
RNDR2	gdp + trdrd -> dgdp + h2o + trdox	(-38.0 +/- 3.0) kilojoule / mole
RNDR3	cdp + trdrd -> dcdp + h2o + trdox	(-38.8 +/- 2.9) kilojoule / mole
RNDR4	trdrd + udp -> dudp + h2o + trdox	(-41.7 +/- 2.4) kilojoule / mole
RNTR1	atp + trdrd -> datp + h2o + trdox	(-40 +/- 4) kilojoule / mole
RNTR2	gtp + trdrd -> dgtp + h2o + trdox	(-34.0 +/- 3.2) kilojoule / mole
RNTR3	ctp + trdrd -> dctp + h2o + trdox	(-35.3 +/- 2.8) kilojoule / mole
RNTR4	trdrd + utp -> dutp + h2o + trdox	(-44.8 +/- 2.9) kilojoule / mole
RPE_f	ru5p__D -> xu5p__D	(-3.4 +/- 1.2) kilojoule / mole
RPI_f	r5p -> ru5p__D	(4.4 +/- 1.7) kilojoule / mole
RSLML_f	lgt__S -> gthrd + mthgxl	(23.5 +/- 2.9) kilojoule / mole
S1AGPA	1odecg3p + stcoa -> coa + pa180	(-3.6 +/- 2.2) kilojoule / mole
S2FE2SR	2fe1s + atp + h2o + sufbcd + sufsesh -> adp + 5 h + pi + sufbcd_2fe2s + sufse	(-0.0 +/- 1.0)e+05 kilojoule / mole
S2FE2ST	4 h + sufbcd_2fe2s -> 2fe2s + sufbcd	(0.0 +/- 1.0)e+05 kilojoule / mole
S7PIr_f	s7p -> gmhep7p	(2.2 +/- 2.3) kilojoule / mole
SADT2	atp + gtp + h2o + so4 -> aps + gdp + pi + ppi	(21.3 +/- 1.8) kilojoule / mole
SALCOD	2 h + nadh + o2 + salc -> catechol + co2 + h2o + nad	(-454 +/- 5) kilojoule / mole
SBTpts_f	pep + sbt__D -> pyr + sbt6p	(-45.3 +/- 2.1) kilojoule / mole
SDPDS	h2o + sl26da -> 26dap_LL + succ	(8 +/- 4) kilojoule / mole
SERAT_f	accoa + ser__L -> acser + coa	(-5.6 +/- 2.9) kilojoule / mole
SERD_L	ser__L -> nh4 + pyr	(-30.6 +/- 0.9) kilojoule / mole
SERD_Lr	ser__L -> nh4 + pyr	(-30.6 +/- 0.9) kilojoule / mole
SERt2r_f	h + ser__L -> h + ser__L	(0.0 +/- 0) kilojoule / mole
SHCHD2	dscl + nad -> h + nadh + scl	(-0.0 +/- 1.0)e+05 kilojoule / mole
SHK3Dr_f	nadp + skm -> 3dhsk + h + nadph	(9.2 +/- 1.3) kilojoule / mole
SHSL4r	h2o + suchms -> 2obut + h + nh4 + succ	(-59 +/- 5) kilojoule / mole
SMALO	fad + mal__L -> fadh2 + oaa	(7.8 +/- 3.0) kilojoule / mole
SO4t2_f	h + so4 -> h + so4	(0.0 +/- 0) kilojoule / mole
SPMDabc	atp + h2o + spmd -> adp + h + pi + spmd	(-26.77 +/- 0.30) kilojoule / mole
SPMDAT1	accoa + spmd -> N1aspmd + coa + h	(-19.3 +/- 1.8) kilojoule / mole
SPMDAT2	accoa + spmd -> coa + h + n8aspmd	(-19.3 +/- 1.8) kilojoule / mole
SQLS	2 frdp + h + nadph -> nadp + 2 ppi + sql	(-174 +/- 5) kilojoule / mole
SSALy	h2o + nadp + sucsal -> 2 h + nadph + succ	(-37.0 +/- 2.4) kilojoule / mole
SUCBZS	2shchc -> h2o + sucbz	(-39 +/- 7) kilojoule / mole
SUCCt8	na1 + succ -> na1 + succ	(0.0 +/- 0) kilojoule / mole
SUCD1	fad + succ -> fadh2 + fum	(40 +/- 4) kilojoule / mole
SUCpts_f	pep + sucr -> pyr + suc6p	(-48.7 +/- 1.6) kilojoule / mole
SUCR	h2o + sucr -> fru + glc__D	(-24.7 +/- 1.3) kilojoule / mole
t_actn__R_f	actn__R -> actn__R	(0.0 +/- 0) kilojoule / mole
t_glyclt_f	glyclt -> glyclt	(0.0 +/- 0) kilojoule / mole
TAGO	2 h2o + uacgam -> acgam + 2 h + pi + ump	(-51 +/- 5) kilojoule / mole
TALA_f	g3p + s7p -> e4p + f6p	(-1.5 +/- 1.4) kilojoule / mole
TGBPA_f	tagdp__D -> dhap + g3p	(21.7 +/- 2.3) kilojoule / mole
THDPS	h2o + succoa + thdp -> coa + sl2a6o	(26 +/- 5) kilojoule / mole
THIORDXi	h2o2 + trdrd -> 2 h2o + trdox	(-313 +/- 4) kilojoule / mole
THMabc	atp + h2o + thm -> adp + h + pi + thm	(-26.77 +/- 0.30) kilojoule / mole
THMDt2r	h + thymd -> h + thymd	(0.0 +/- 0) kilojoule / mole
THMDt4	na1 + thymd -> na1 + thymd	(0.0 +/- 0) kilojoule / mole
THRAr_f	thr__L -> acald + gly	(9.9 +/- 2.2) kilojoule / mole
THRD	nad + thr__L -> 2aobut + h + nadh	(27.1 +/- 2.7) kilojoule / mole
THRD_L	thr__L -> 2obut + nh4	(-24 +/- 4) kilojoule / mole
THRt2	h + thr__L -> h + thr__L	(0.0 +/- 0) kilojoule / mole
THYMt3pp	h + thym -> h + thym	(0.0 +/- 0) kilojoule / mole
THYMtex_f	thym -> thym	(0.0 +/- 0) kilojoule / mole
TKT1_f	g3p + s7p -> r5p + xu5p__D	(1.5 +/- 2.4) kilojoule / mole
TKT2_f	f6p + g3p -> e4p + xu5p__D	(10.8 +/- 1.9) kilojoule / mole
TMDPP_f	pi + thymd -> 2dr1p + thym	(6 +/- 4) kilojoule / mole
TMDS	dump + mlthf -> dhf + dtmp	(-45.1 +/- 2.9) kilojoule / mole
TMPPP	2mahmp + 4mpetz + h -> ppi + thmmp	(-31.0 +/- 2.9) kilojoule / mole
TPI_f	g3p -> dhap	(-5.7 +/- 0.5) kilojoule / mole
TRDR	h + nadph + trdox -> nadp + trdrd	(-10.8 +/- 1.5) kilojoule / mole
TRE6PH	h2o + tre6p -> g6p + glc__D	(-9.6 +/- 1.9) kilojoule / mole
TREpts_f	pep + tre -> pyr + tre6p	(-50.1 +/- 3.1) kilojoule / mole
TRPS1	3ig3p + ser__L -> g3p + h2o + trp__L	(-31.6 +/- 3.1) kilojoule / mole
TRPS2	indole + ser__L -> h2o + trp__L	(-50.7 +/- 1.1) kilojoule / mole
TRPS3r	3ig3p -> g3p + indole	(19.2 +/- 2.9) kilojoule / mole
TRPt2r_f	h + trp__L -> h + trp__L	(0.0 +/- 0) kilojoule / mole
TRSARr_f	2h3oppan + h + nadh -> glyc__R + nad	(-33.0 +/- 1.7) kilojoule / mole
TYRt2r_f	h + tyr__L -> h + tyr__L	(0.0 +/- 0) kilojoule / mole
TYRTA_f	akg + tyr__L -> 34hpp + glu__L	(0.5 +/- 2.1) kilojoule / mole
UAAGDS	26dap__M + atp + uamag -> adp + h + pi + ugmd	(-24.2 +/- 2.3) kilojoule / mole
UAG2E_f	uacgam -> uacmam	(1.5 +/- 2.7) kilojoule / mole
UAG4E_f	uacgam -> udpacgal	(1.5 +/- 2.7) kilojoule / mole
UAMAGS	atp + glu__D + uama -> adp + h + pi + uamag	(-29.8 +/- 3.2) kilojoule / mole
UAMAS	ala__L + atp + uamr -> adp + h + pi + uama	(-27.6 +/- 2.3) kilojoule / mole
UAPGR	h + nadph + uaccg -> nadp + uamr	(-58.1 +/- 1.3) kilojoule / mole
UDALDL	atp + lys__L + uamag -> adp + h + pi + uGgl	(-20.7 +/- 2.2) kilojoule / mole
UDCPDPpp	h2o + udcpdp -> h + pi + udcpp	(-32.2 +/- 1.3) kilojoule / mole
UDCPDPS	frdp + 8 ipdp -> 8 ppi + udcpdp	(-646 +/- 24) kilojoule / mole
UDNDMx_f	h2o + 2 nad + uacmam -> 3 h + 2 nadh + uacmamu	(-21.6 +/- 1.3) kilojoule / mole
UDPDPS	decdp + ipdp -> ppi + udcpdp	(-80.7 +/- 2.9) kilojoule / mole
UDPG4E_f	udpg -> udpgal	(1.3 +/- 1.5) kilojoule / mole
UGLT_f	gal1p + udpg -> g1p + udpgal	(-2.6 +/- 1.8) kilojoule / mole
UGMDDS	alaala + atp + ugmd -> adp + h + pi + ugmda	(-30.0 +/- 1.7) kilojoule / mole
UMPK_f	atp + ump -> adp + udp	(-0.7 +/- 3.2) kilojoule / mole
UPP3S	hmbil -> h2o + uppg3	(-0 +/- 4)e+05 kilojoule / mole
UPPDC1	4 h + uppg3 -> 4 co2 + cpppg3	(-34 +/- 12) kilojoule / mole
UPPDC2_f	4 h + uppg1 -> 4 co2 + cpppg1	(-34 +/- 12) kilojoule / mole
UPPRTr_f	prpp + ura -> ppi + ump	(-18 +/- 4) kilojoule / mole
URAt2_f	h + ura -> h + ura	(0.0 +/- 0) kilojoule / mole
URCN_f	4izp -> h2o + urcan	(9.7 +/- 1.3) kilojoule / mole
UREA	h2o + 2 h + urea -> co2 + 2 nh4	(-29 +/- 5) kilojoule / mole
UREAt_f	urea -> urea	(0.0 +/- 0) kilojoule / mole
URFGTT	2ombz + amet -> 2ommb + ahcys + h	(-0.0 +/- 1.0)e+05 kilojoule / mole
URIDK2r	atp + dump -> adp + dudp	(0.6 +/- 1.3) kilojoule / mole
URIt2r	h + uri -> h + uri	(0.0 +/- 0) kilojoule / mole
URIt4	na1 + uri -> na1 + uri	(0.0 +/- 0) kilojoule / mole
VALt2r_f	h + val__L -> h + val__L	(0.0 +/- 0) kilojoule / mole
VALTA_f	akg + val__L -> 3mob + glu__L	(1.8 +/- 3.5) kilojoule / mole
XANt	xan -> xan	(0.0 +/- 0) kilojoule / mole
XANt2	h + xan -> h + xan	(0.0 +/- 0) kilojoule / mole
XPPT	prpp + xan -> ppi + xmp	(-26.5 +/- 2.4) kilojoule / mole
XTSNH	h2o + xtsn -> rib__D + xan	(-3.3 +/- 3.4) kilojoule / mole
XYLOD_f	nad + xylt -> h + nadh + rbl__L	(9.1 +/- 2.2) kilojoule / mole
Zn2tex	zn2 -> zn2	(0.0 +/- 0) kilojoule / mole
ZNabc	atp + h2o + zn2 -> adp + h + pi + zn2	(-26.77 +/- 0.30) kilojoule / mole
GLULOD_b	akg + 2 fdxrd + gln__L -> 2 fdxox + 2 glu__L + 2 h	(-67 +/- 6) kilojoule / mole
GTHP_b	gthox + 2 h2o -> 2 gthrd + h2o2 + 2 h	(308.9 +/- 3.3) kilojoule / mole
DRBK_b	atp + drib -> 2dr5p + adp + h	(-21.9 +/- 2.0) kilojoule / mole
HPROzr_b	1p3h5c + fadh2 + h -> 4hpro_LT + fad	(-28 +/- 8) kilojoule / mole
ASAD_b	aspsa + nadp + pi -> 4pasp + h + nadph	(-20.3 +/- 1.7) kilojoule / mole
METSr_b	h + met__L + thf -> 5mthf + hcys__L	(-0 +/- 5) kilojoule / mole
MTHFR3_b	2 h + mlthf + nadph -> 5mthf + nadp	(-43 +/- 4) kilojoule / mole
METB1r_b	ac + cyst__L + h -> achms + cys__L	(70 +/- 5) kilojoule / mole
ACSERHS_b	ac + cys__L + h + so3 + trdox -> acser + trdrd + tsul	(0.0 +/- 1.0)e+05 kilojoule / mole
PUNP1_b	ade + r1p -> adn + pi	(-7.7 +/- 1.3) kilojoule / mole
ADK2_b	adp + ppi -> amp + pppi	(-0.0 +/- 1.0)e+05 kilojoule / mole
NNATr_b	dnad + ppi -> atp + h + nicrnt	(25 +/- 5) kilojoule / mole
PRPPS_b	amp + h + prpp -> atp + r5p	(-2.7 +/- 2.0) kilojoule / mole
OCBT_b	citr__L + h + pi -> cbp + orn	(30.6 +/- 2.9) kilojoule / mole
BGLK_b	adp + g6p + glc__D + h -> atp + cellb + h2o	(29.5 +/- 1.9) kilojoule / mole
SHSL1r_b	cys__L + suchms -> cyst__L + h + succ	(-62 +/- 6) kilojoule / mole
CYTK11_b	cmp + dgdp + h -> cytd + dgtp	(13.1 +/- 2.8) kilojoule / mole
PYNP1_b	csn + r1p -> cytd + pi	(-17.3 +/- 2.4) kilojoule / mole
PUNP2_b	2dr1p + ade -> dad_2 + pi	(-9.3 +/- 3.4) kilojoule / mole
PUNP4_b	2dr1p + gua -> dgsn + pi	(-17 +/- 4) kilojoule / mole
FOLR2_b	fol + nadph -> dhf + nadp	(-13.6 +/- 3.1) kilojoule / mole
PUNP6_b	2dr1p + hxan -> din + pi	(-8.6 +/- 1.7) kilojoule / mole
DURIPP_b	2dr1p + ura -> duri + pi	(-3.1 +/- 2.7) kilojoule / mole
PUNP5_b	hxan + r1p -> ins + pi	(-8.2 +/- 1.1) kilojoule / mole
PUNP7_b	r1p + xan -> pi + xtsn	(-11.8 +/- 2.9) kilojoule / mole
AMID2r_b	nh4 + pac -> h2o + pad	(12.9 +/- 2.5) kilojoule / mole
NADDPp_b	amp + 2 h + nmn -> h2o + nad	(34.7 +/- 3.0) kilojoule / mole
TAHL_b	cholate + h + taur -> h2o + tchola	(-3.4 +/- 1.7) kilojoule / mole
UAG2EMA_b	acmana + h + udp -> h2o + uacgam	(21.7 +/- 3.4) kilojoule / mole
LASP2OA_b	asp__L + h + pphn -> Largn + oaa	(12.5 +/- 2.0) kilojoule / mole
FF_31_b	nad + qh2 -> h + nadh + q	(85.5 +/- 3.0) kilojoule / mole
NP1_b	h + nac + r1p -> nicrns + pi	(-10.3 +/- 3.1) kilojoule / mole
PSCVT_b	3psme + pi -> pep + skm5p	(16.6 +/- 2.3) kilojoule / mole
PNP_b	h + ncam + r1p -> pi + rnam	(14.3 +/- 2.9) kilojoule / mole
UAGPT2_b	h + uaaGgla + udp -> uaGgla + uacgam	(13.5 +/- 3.5) kilojoule / mole
2OBUT_Et_b	2obut -> 2obut	(0.0 +/- 0) kilojoule / mole
3A2OA_b	glu__L + msa -> akg + ala_B	(3.4 +/- 3.0) kilojoule / mole
3GMPtex_b	3gmp -> 3gmp	(0.0 +/- 0) kilojoule / mole
3M2OBLOXRD_b	2mpdhl + co2 -> 3mob + h + lpam	(23.8 +/- 3.2) kilojoule / mole
3M2OPLOXRD_b	2mbdhl + co2 -> 3mop + h + lpam	(23.8 +/- 3.2) kilojoule / mole
3MTDC_b	cchoxod + h -> 3mcat + o2	(259 +/- 6) kilojoule / mole
4M2OPLOXRD_b	3mbdhl + co2 -> 4mop + h + lpam	(25 +/- 4) kilojoule / mole
4MCO2D_b	h + hmccms -> 4mcat + o2	(254 +/- 6) kilojoule / mole
4OT_b	oxalc -> 2hmc	(-0.0004508071691873283 +/- 0) kilojoule / mole
ABT_Et_b	abt -> abt	(0.0 +/- 0) kilojoule / mole
ACACT1r_b	aacoa + coa -> 2 accoa	(-25.3 +/- 0.9) kilojoule / mole
ACACT2r_b	3ohcoa + coa -> accoa + btcoa	(-30.4 +/- 1.9) kilojoule / mole
ACACT7r_b	3ohdcoa + coa -> accoa + tdcoa	(-30.8 +/- 1.3) kilojoule / mole
ACGAL_Et_b	acgal -> acgal	(0.0 +/- 0) kilojoule / mole
ACGApts_b	acgam6p + pyr -> acgam + pep	(36.7 +/- 2.6) kilojoule / mole
ACMANAtex_b	acmana -> acmana	(0.0 +/- 0) kilojoule / mole
ACNMLr_b	acmana + pyr -> acnam	(-7.3 +/- 0.9) kilojoule / mole
ACOADH2_b	2 2mp2coa + 2 h2o -> 2 ibcoa + o2	(340 +/- 4) kilojoule / mole
ACOTA_b	acg5sa + glu__L -> acorn + akg	(2.9 +/- 3.4) kilojoule / mole
ACTD2_b	acald + accoa + h + nadh -> actn__R + coa + nad	(3.8 +/- 2.6) kilojoule / mole
ACTt2r_b	ac -> ac	(0.0 +/- 0) kilojoule / mole
AD_Et_b	ad -> ad	(0.0 +/- 0) kilojoule / mole
ADAPAT_b	glu__L + nal2a6o -> akg + n6all26d	(9.3 +/- 1.9) kilojoule / mole
ADK1_b	2 adp -> amp + atp	(0.15 +/- 0.16) kilojoule / mole
ADKd_b	2 dadp -> damp + datp	(-0.1 +/- 1.5) kilojoule / mole
ADSL1_b	amp + fum -> dcamp	(-18.5 +/- 1.4) kilojoule / mole
ADSL2r_b	aicar + fum -> 25aics	(-25.9 +/- 2.9) kilojoule / mole
AGDC_r_b	ac + gam6p -> acgam6p + h2o	(8 +/- 4) kilojoule / mole
AGPR_b	acg5p + h + nadph -> acg5sa + nadp + pi	(-8.1 +/- 1.6) kilojoule / mole
AICART_b	fprica + thf -> 10fthf + aicar	(-10 +/- 4) kilojoule / mole
AKGMAL_b	akg + mal__L -> akg + mal__L	(0.0 +/- 0) kilojoule / mole
ALAALAr_b	adp + alaala + h + pi -> 2 ala__D + atp	(25 +/- 4) kilojoule / mole
ALAR_b	ala__D -> ala__L	(0.0 +/- 1.0) kilojoule / mole
ALATA_D_b	glu__D + pyr -> akg + ala__D	(-0.3 +/- 2.1) kilojoule / mole
ALCD1_b	fald + h + nadh -> meoh + nad	(-33.7 +/- 3.3) kilojoule / mole
ALCD19_b	glyald + h + nadh -> glyc + nad	(-39.3 +/- 2.0) kilojoule / mole
ALCD2x_b	acald + h + nadh -> etoh + nad	(-21.27 +/- 0.32) kilojoule / mole
ALDD31_b	gly + 2 h + nadh -> aacald + h2o + nad	(40.0 +/- 2.1) kilojoule / mole
AMANAPEr_b	acmanap -> acgam6p	(-2.1 +/- 2.9) kilojoule / mole
AMAOTr_b	amob + dann -> 8aonn + amet	(0.5827135628372275 +/- 0.0000000000000028) kilojoule / mole
AMPEP10_b	asp__L + gly -> gly_asp__L + h2o	(6 +/- 4) kilojoule / mole
AMPEP13_b	ala__L + asp__L -> ala_L_asp__L + h2o	(4 +/- 4) kilojoule / mole
AOXSr_b	8aonn + co2 + coa -> ala__L + h + pmcoa	(-15 +/- 4) kilojoule / mole
APAT_b	coa + nal2a6o -> accoa + h2o + thdp	(-27 +/- 4) kilojoule / mole
ARAB__L_Et_b	arab__L -> arab__L	(0.0 +/- 0) kilojoule / mole
ARABR_b	arab__L + h + nadph -> abt + nadp	(-14.6 +/- 1.5) kilojoule / mole
ARGORNt7_b	arg__L + orn -> arg__L + orn	(0.0 +/- 0) kilojoule / mole
ARGSL_b	arg__L + fum -> argsuc	(10 +/- 5) kilojoule / mole
ASO3tex_b	aso3 -> aso3	(0.0 +/- 0) kilojoule / mole
ASPT_b	fum + nh4 -> asp__L	(-13.2 +/- 0.5) kilojoule / mole
ASPTA_b	glu__L + oaa -> akg + asp__L	(-2.8 +/- 0.5) kilojoule / mole
AT_MBD_b	2mbdhl + coa -> 2mbcoa + dhlam	(-2.8 +/- 1.6) kilojoule / mole
AT_MBD1_b	3mbdhl + coa -> dhlam + ivcoa	(-2.8 +/- 1.6) kilojoule / mole
AT_MBD2_b	2mpdhl + coa -> dhlam + ibcoa	(-2.8 +/- 1.6) kilojoule / mole
BETALOD_b	glyb + h + pqqh2 -> betald + h2o + pqq	(103 +/- 6) kilojoule / mole
BTD_RR_Et_b	btd_RR -> btd_RR	(0.0 +/- 0) kilojoule / mole
BTS3r_b	btn + h2s -> dtbt + 2 s	(0.0 +/- 1.2)e+05 kilojoule / mole
CELLB_Et_b	cellb -> cellb	(0.0 +/- 0) kilojoule / mole
CHOLOD_b	betald + pqqh2 -> chol + pqq	(48 +/- 6) kilojoule / mole
CITR__L_Et_b	citr__L -> citr__L	(0.0 +/- 0) kilojoule / mole
CLPNS160_b	clpn160 + glyc -> 2 pg160	(7.1 +/- 2.2) kilojoule / mole
CLtex_b	cl -> cl	(0.0 +/- 0) kilojoule / mole
CO2t_b	co2 -> co2	(0.0 +/- 0) kilojoule / mole
COBALT2tex_b	cobalt2 -> cobalt2	(0.0 +/- 0) kilojoule / mole
CPPPGO2_b	2 co2 + 2 dad_5 + 2 met__L + pppg9 -> 2 amet + cpppg3	(-0.0 +/- 2.0)e+05 kilojoule / mole
CYSTSr_b	cyst__L + h2o -> hcys__L + ser__L	(30.7 +/- 2.7) kilojoule / mole
CYTK1_b	adp + cdp -> atp + cmp	(-1.4 +/- 2.9) kilojoule / mole
CYTK2_b	adp + dcdp -> atp + dcmp	(-1.5 +/- 2.9) kilojoule / mole
DADA5_b	din + nh4 -> dad_5 + h2o + h	(9.5 +/- 2.8) kilojoule / mole
DADK_b	adp + dadp -> atp + damp	(-2.7 +/- 1.5) kilojoule / mole
DADNt2r_b	dad_2 + h -> dad_2 + h	(0.0 +/- 0) kilojoule / mole
DALAt2r_b	ala__D + h -> ala__D + h	(0.0 +/- 0) kilojoule / mole
DAPDA_b	26dap_LL + ac -> h2o + n6all26d	(7.2 +/- 2.3) kilojoule / mole
DAPE_b	26dap__M -> 26dap_LL	(1.7 +/- 2.9) kilojoule / mole
DCYTt2r_b	dcyt + h -> dcyt + h	(0.0 +/- 0) kilojoule / mole
DGK1_b	adp + dgdp -> atp + dgmp	(-4.7 +/- 2.9) kilojoule / mole
DGLUO_b	fru + h + nadh -> nad + sbt__D	(-11.8 +/- 1.0) kilojoule / mole
DGSNt2_b	dgsn + h -> dgsn + h	(0.0 +/- 0) kilojoule / mole
dhap_Et_b	dhap -> dhap	(0.0 +/- 0) kilojoule / mole
DHDPRy_b	23dhdp + h + nadph -> nadp + thdp	(-24 +/- 4) kilojoule / mole
DHFR_b	dhf + h + nadph -> nadp + thf	(-21.6 +/- 2.4) kilojoule / mole
DHNPA2_b	6hmhpt + gcald -> dhnpt	(-7.2 +/- 2.9) kilojoule / mole
DHORTS_b	cbasp + h -> dhor__S + h2o	(4.4 +/- 1.7) kilojoule / mole
DHQD_b	3dhsk + h2o -> 3dhq	(5.3 +/- 2.1) kilojoule / mole
DINSt2e_b	din + h -> din + h	(0.0 +/- 0) kilojoule / mole
DPR_b	2dhp + h + nadph -> nadp + pant__R	(-18.6 +/- 2.9) kilojoule / mole
DRPAr_b	acald + g3p -> 2dr5p	(-20.3 +/- 1.5) kilojoule / mole
DSERt2_b	h + ser__D -> h + ser__D	(0.0 +/- 0) kilojoule / mole
DTMPK_b	adp + dtdp -> atp + dtmp	(2.3 +/- 2.9) kilojoule / mole
DURIt2r_b	duri + h -> duri + h	(0.0 +/- 0) kilojoule / mole
E4PD_b	4per + 2 h + nadh -> e4p + h2o + nad	(45.9 +/- 2.2) kilojoule / mole
ECOAH1_b	b2coa + h2o -> 3hbcoa	(-2.5 +/- 1.7) kilojoule / mole
ECOAH3_b	h2o + oc2coa -> 3hocoa	(0.4 +/- 1.5) kilojoule / mole
ECOAH7_b	h2o + hdd2coa -> 3hhdcoa	(0.4 +/- 1.5) kilojoule / mole
EHGLAT_b	4h2oglt + glu__L -> akg + e4hglu	(10.4 +/- 2.5) kilojoule / mole
ETHA_Et_b	etha -> etha	(0.0 +/- 0) kilojoule / mole
ETOHt_b	etoh -> etoh	(0.0 +/- 0) kilojoule / mole
EX_h_e_b	-> h	(0.0 +/- 0) kilojoule / mole
F6Ptex_b	f6p -> f6p	(0.0 +/- 0) kilojoule / mole
FBA2_b	dhap + glyald -> f1p	(-28.8 +/- 1.1) kilojoule / mole
FBA3_b	dhap + e4p -> s17bp	(-20.7 +/- 2.8) kilojoule / mole
FDFP_b	ppi + psqldp -> 2 frdp	(159 +/- 8) kilojoule / mole
FE3tex_b	fe3 -> fe3	(0.0 +/- 0) kilojoule / mole
FERO_b	4 fe3 + 2 h2o -> 4 fe2 + 4 h + o2	(49 +/- 17) kilojoule / mole
FF_26_b	arbt6p + pyr -> arbt + pep	(39.2 +/- 1.3) kilojoule / mole
FORt2_b	for + h -> for + h	(0.0 +/- 0) kilojoule / mole
FRUpts_b	f1p + pyr -> fru + pep	(41.4 +/- 1.4) kilojoule / mole
FUMt2_3_b	fum + 3 h -> fum + 3 h	(0.0 +/- 0) kilojoule / mole
G1SAT_b	glu1sa -> 5aop	(-9.0 +/- 0.7) kilojoule / mole
G3PD2_b	dhap + h + nadph -> glyc3p + nadp	(-25.4 +/- 0.8) kilojoule / mole
G6PDH2r_b	6pgl + h + nadph -> g6p + nadp	(4.1 +/- 1.3) kilojoule / mole
G6Ptex_b	g6p -> g6p	(0.0 +/- 0) kilojoule / mole
GAL6PI_b	tag6p__D -> dgal6p	(1.5 +/- 2.5) kilojoule / mole
GALKr_b	adp + gal1p + h -> atp + gal	(12.5 +/- 1.5) kilojoule / mole
GALpts_b	dgal6p + pyr -> gal + pep	(43.6 +/- 2.2) kilojoule / mole
GALtex_b	gal -> gal	(0.0 +/- 0) kilojoule / mole
GALTpts_b	galt1p + pyr -> galt + pep	(43.2 +/- 2.0) kilojoule / mole
GAMAN6Ptex_b	gam6p -> gam6p	(0.0 +/- 0) kilojoule / mole
GAMpts_b	gam6p + pyr -> gam + pep	(35.5 +/- 3.0) kilojoule / mole
GARFT_b	fgam + h + thf -> 10fthf + gar	(-5 +/- 6) kilojoule / mole
GF6PTAr_b	gam6p + glu__L -> f6p + gln__L	(14.3 +/- 2.2) kilojoule / mole
GHMT2r_b	ser__L + thf -> gly + h2o + mlthf	(-10.2 +/- 2.5) kilojoule / mole
GK1_b	adp + gdp -> atp + gmp	(0.9 +/- 1.2) kilojoule / mole
GLCNt2r_b	glcn + h -> glcn + h	(0.0 +/- 0) kilojoule / mole
GLCOAD_b	b2coa + co2 + fadh2 -> fad + glutcoa + h	(-20 +/- 5) kilojoule / mole
GLCRt2rpp_b	glcr + h -> glcr + h	(0.0 +/- 0) kilojoule / mole
GLCRtex_b	glcr -> glcr	(0.0 +/- 0) kilojoule / mole
GLCURt2rpp_b	glcur + h -> glcur + h	(0.0 +/- 0) kilojoule / mole
GLCURtex_b	glcur -> glcur	(0.0 +/- 0) kilojoule / mole
GLTPD_b	h + nadh + tag6p__D -> galt1p + nad	(-16.3 +/- 1.2) kilojoule / mole
GLUR_b	glu__D -> glu__L	(-0.4 +/- 2.1) kilojoule / mole
GLXO1_b	2 h + nadh + oxa -> glx + h2o + nad	(27.4 +/- 3.4) kilojoule / mole
GLYALDDr_b	glyc__R + 2 h + nadh -> glyald + h2o + nad	(51.1 +/- 1.6) kilojoule / mole
GLYALDt_b	glyald -> glyald	(0.0 +/- 0) kilojoule / mole
GLYCt2_b	glyc -> glyc	(0.0 +/- 0) kilojoule / mole
GLYD_b	glyc__R + nad -> h + hpyr + nadh	(31.4 +/- 0.4) kilojoule / mole
GLYt2_b	gly + h -> gly + h	(0.0 +/- 0) kilojoule / mole
GUI1_b	fruur -> glcur	(-0.6 +/- 2.9) kilojoule / mole
H2Otex_b	h2o -> h2o	(0.0 +/- 0) kilojoule / mole
HACD1_b	aacoa + h + nadh -> 3hbcoa + nad	(-16.1 +/- 1.2) kilojoule / mole
HACD2_b	3ohcoa + h + nadh -> 3hhcoa + nad	(-18.7 +/- 1.5) kilojoule / mole
HACD3_b	3oocoa + h + nadh -> 3hocoa + nad	(-18.8 +/- 1.0) kilojoule / mole
HACD4_b	3odcoa + h + nadh -> 3hdcoa + nad	(-18.8 +/- 1.0) kilojoule / mole
HACD5_b	3oddcoa + h + nadh -> 3hddcoa + nad	(-18.8 +/- 1.0) kilojoule / mole
HACD6_b	3otdcoa + h + nadh -> 3htdcoa + nad	(-18.8 +/- 1.0) kilojoule / mole
HACD7_b	3hhdcoa + nad -> 3ohdcoa + h + nadh	(18.8 +/- 1.0) kilojoule / mole
HACD9_b	2maacoa + h + nadh -> 3hmbcoa + nad	(-18.8 +/- 1.0) kilojoule / mole
HADPCOADH3_b	h + nadh + oxadpcoa -> 3hadpcoa + nad	(-18.8 +/- 1.0) kilojoule / mole
HCO3E_b	h + hco3 -> co2 + h2o	(5.2 +/- 3.1) kilojoule / mole
HIBD_b	2mop + h + nadh -> 3hmp + nad	(-21.2 +/- 1.7) kilojoule / mole
HISabc_b	adp + h + his__L + pi -> atp + h2o + his__L	(26.77 +/- 0.30) kilojoule / mole
HISDr_b	nh4 + urcan -> his__L	(-8.9 +/- 1.0) kilojoule / mole
HOM__L_Et_b	hom__L -> hom__L	(0.0 +/- 0) kilojoule / mole
HSDy_b	aspsa + h + nadph -> hom__L + nadp	(-22.1 +/- 1.7) kilojoule / mole
HSTPTr_b	glu__L + imacp -> akg + hisp	(9.5 +/- 2.9) kilojoule / mole
HXAN_Et_b	hxan -> hxan	(0.0 +/- 0) kilojoule / mole
ICHORS_b	ichor -> chor	(-0.9 +/- 1.7) kilojoule / mole
ILEt2r_b	h + ile__L -> h + ile__L	(0.0 +/- 0) kilojoule / mole
ILETA_b	3mop + glu__L -> akg + ile__L	(5.8 +/- 3.5) kilojoule / mole
IMACTD_b	2 h + im4ac + nadh -> h2o + im4act + nad	(37.7 +/- 1.1) kilojoule / mole
IMPC_b	fprica -> h2o + imp	(-20 +/- 5) kilojoule / mole
INOST_Et_b	inost -> inost	(0.0 +/- 0) kilojoule / mole
INSt2r_b	h + ins -> h + ins	(0.0 +/- 0) kilojoule / mole
IPDDI_b	dmpp -> ipdp	(4.8 +/- 2.9) kilojoule / mole
IPPMIa_b	2ippm + h2o -> 3c2hmp	(3.7 +/- 1.9) kilojoule / mole
IPPMIb_b	2ippm + h2o -> 3c3hmp	(-0.4 +/- 1.9) kilojoule / mole
L__LACD3_b	mql8 + pyr -> lac__L + mqn8	(0 +/- 5) kilojoule / mole
L__LACt_b	h + lac__L -> h + lac__L	(0.0 +/- 0) kilojoule / mole
LACpts_b	lac6p + pyr -> lcts + pep	(42.4 +/- 2.8) kilojoule / mole
LDH_D_b	h + nadh + pyr -> lac__D + nad	(-23.5 +/- 2.1) kilojoule / mole
LDH_L_b	h + nadh + pyr -> lac__L + nad	(-26.6 +/- 0.5) kilojoule / mole
LEUt2r_b	h + leu__L -> h + leu__L	(0.0 +/- 0) kilojoule / mole
LEUTA_b	4mop + glu__L -> akg + leu__L	(-0.4 +/- 1.6) kilojoule / mole
LYSt3r_b	h + lys__L -> h + lys__L	(0.0 +/- 0) kilojoule / mole
MAL__D_Et_b	mal__D -> mal__D	(0.0 +/- 0) kilojoule / mole
MALT_b	2 glc__D -> h2o + malt	(14.2 +/- 1.6) kilojoule / mole
MALTpts_b	malt6p + pyr -> malt + pep	(38.8 +/- 2.8) kilojoule / mole
MAN6Ptex_b	man6p -> man6p	(0.0 +/- 0) kilojoule / mole
MANAO_b	fruur + h + nadh -> mana + nad	(-16.7 +/- 1.8) kilojoule / mole
manl1p_Et_b	man1p -> man1p	(0.0 +/- 0) kilojoule / mole
MANpts_b	man6p + pyr -> man + pep	(44.0 +/- 1.5) kilojoule / mole
MELIB_Et_b	melib -> melib	(0.0 +/- 0) kilojoule / mole
METt_b	h + met__L -> h + met__L	(0.0 +/- 0) kilojoule / mole
MHPGLUT2_b	amet + hpglu -> ahcys + h + mhpglu	(0.0 +/- 1.0)e+05 kilojoule / mole
MNLpts_b	mnl1p + pyr -> mnl + pep	(42.5 +/- 1.8) kilojoule / mole
MTHFC_b	10fthf + h -> h2o + methf	(3.7 +/- 0.9) kilojoule / mole
MTHFD_b	methf + nadph -> mlthf + nadp	(-7.6 +/- 1.1) kilojoule / mole
NA6PH_b	acgam6p + lac__D -> acmum6p + h2o	(3.2 +/- 3.2) kilojoule / mole
NAPRTr_b	h + nac + prpp -> nicrnt + ppi	(-9.2 +/- 2.9) kilojoule / mole
NBAH_b	bz + gly -> bgly + h2o	(0.3 +/- 2.3) kilojoule / mole
NDPK1_b	adp + gtp -> atp + gdp	(2.0 +/- 1.3) kilojoule / mole
NDPK2_b	adp + utp -> atp + udp	(-2.1 +/- 1.3) kilojoule / mole
NDPK3_b	adp + ctp -> atp + cdp	(-0.3 +/- 2.3) kilojoule / mole
NDPK4_b	adp + dttp -> atp + dtdp	(-1.0 +/- 2.6) kilojoule / mole
NDPK5_b	adp + dgtp -> atp + dgdp	(-2.0 +/- 2.4) kilojoule / mole
NDPK6_b	adp + dutp -> atp + dudp	(1.0 +/- 1.3) kilojoule / mole
NDPK7_b	adp + dctp -> atp + dcdp	(-3.8 +/- 2.4) kilojoule / mole
NDPK8_b	adp + datp -> atp + dadp	(-2.5 +/- 1.5) kilojoule / mole
NO3R2_b	h2o + 2 h + mqn8 + no2 -> 2 h + mql8 + no3	(117 +/- 6) kilojoule / mole
NPHSr_b	coa + dhna -> sbzcoa	(108 +/- 8) kilojoule / mole
O2t5i_b	o2 -> o2	(0.0 +/- 0) kilojoule / mole
OBTFL_b	for + ppcoa -> 2obut + coa	(4 +/- 5) kilojoule / mole
ORNTAr_b	glu5sa + glu__L -> akg + orn	(4 +/- 5) kilojoule / mole
ORPT_b	orot5p + ppi -> orot + prpp	(-9.4 +/- 1.3) kilojoule / mole
PAPPT2_b	uaGgla + ump -> uGgla + udcpp	(-1.4 +/- 3.5) kilojoule / mole
PDHbr_b	adhlam + coa -> accoa + dhlam	(-9.9 +/- 1.5) kilojoule / mole
PEPC_b	oaa + pi -> hco3 + pep	(32.5 +/- 0.8) kilojoule / mole
PGAMT_b	gam6p -> gam1p	(2.7 +/- 1.7) kilojoule / mole
PGCDr_b	3php + h + nadh -> 3pg + nad	(-33.6 +/- 0.6) kilojoule / mole
PGLer_b	6pgc + h -> 6pgl + h2o	(22.7 +/- 1.7) kilojoule / mole
PGMT_b	g6p -> g1p	(7.4 +/- 0.7) kilojoule / mole
PHETA1_b	glu__L + phpyr -> akg + phe__L	(-0.0 +/- 2.1) kilojoule / mole
PIt2rpp_b	h + pi -> h + pi	(0.0 +/- 0) kilojoule / mole
PMANM_b	man1p -> man6p	(-4.5 +/- 1.5) kilojoule / mole
PPM_b	r5p -> r1p	(13.8 +/- 2.0) kilojoule / mole
PPM2_b	2dr5p -> 2dr1p	(26.8 +/- 3.5) kilojoule / mole
PRAI_b	2cpr5p -> pran	(9.8 +/- 1.3) kilojoule / mole
PRMICIi_b	prlp -> prfp	(9.8 +/- 1.3) kilojoule / mole
PUTA3_b	glu__L + 2 h + nadh -> glu5sa + h2o + nad	(44.9 +/- 2.0) kilojoule / mole
PYK3_b	gtp + pyr -> gdp + h + pep	(30.4 +/- 1.4) kilojoule / mole
PYRt2_b	h + pyr -> h + pyr	(0.0 +/- 0) kilojoule / mole
RAFH_b	fru + melib -> h2o + raffin	(24.1 +/- 2.4) kilojoule / mole
RE0453C_b	dadp + dttp -> datp + dtdp	(1.6 +/- 2.4) kilojoule / mole
RETOx_b	h + nadh + retinal -> nad + retinol	(-11.1 +/- 1.7) kilojoule / mole
RIBFLVt2_b	h + ribflv -> h + ribflv	(0.0 +/- 0) kilojoule / mole
RPE_b	xu5p__D -> ru5p__D	(3.4 +/- 1.2) kilojoule / mole
RPI_b	ru5p__D -> r5p	(-4.4 +/- 1.7) kilojoule / mole
RSLML_b	gthrd + mthgxl -> lgt__S	(-23.5 +/- 2.9) kilojoule / mole
S7PIr_b	gmhep7p -> s7p	(-2.2 +/- 2.3) kilojoule / mole
SBTpts_b	pyr + sbt6p -> pep + sbt__D	(45.3 +/- 2.1) kilojoule / mole
SERAT_b	acser + coa -> accoa + ser__L	(5.6 +/- 2.9) kilojoule / mole
SERt2r_b	h + ser__L -> h + ser__L	(0.0 +/- 0) kilojoule / mole
SHK3Dr_b	3dhsk + h + nadph -> nadp + skm	(-9.2 +/- 1.3) kilojoule / mole
SO4t2_b	h + so4 -> h + so4	(0.0 +/- 0) kilojoule / mole
SUCpts_b	pyr + suc6p -> pep + sucr	(48.7 +/- 1.6) kilojoule / mole
t_actn__R_b	actn__R -> actn__R	(0.0 +/- 0) kilojoule / mole
t_glyclt_b	glyclt -> glyclt	(0.0 +/- 0) kilojoule / mole
TALA_b	e4p + f6p -> g3p + s7p	(1.5 +/- 1.4) kilojoule / mole
TGBPA_b	dhap + g3p -> tagdp__D	(-21.7 +/- 2.3) kilojoule / mole
THRAr_b	acald + gly -> thr__L	(-9.9 +/- 2.2) kilojoule / mole
THYMtex_b	thym -> thym	(0.0 +/- 0) kilojoule / mole
TKT1_b	r5p + xu5p__D -> g3p + s7p	(-1.5 +/- 2.4) kilojoule / mole
TKT2_b	e4p + xu5p__D -> f6p + g3p	(-10.8 +/- 1.9) kilojoule / mole
TMDPP_b	2dr1p + thym -> pi + thymd	(-6 +/- 4) kilojoule / mole
TPI_b	dhap -> g3p	(5.7 +/- 0.5) kilojoule / mole
TREpts_b	pyr + tre6p -> pep + tre	(50.1 +/- 3.1) kilojoule / mole
TRPt2r_b	h + trp__L -> h + trp__L	(0.0 +/- 0) kilojoule / mole
TRSARr_b	glyc__R + nad -> 2h3oppan + h + nadh	(33.0 +/- 1.7) kilojoule / mole
TYRt2r_b	h + tyr__L -> h + tyr__L	(0.0 +/- 0) kilojoule / mole
TYRTA_b	34hpp + glu__L -> akg + tyr__L	(-0.5 +/- 2.1) kilojoule / mole
UAG2E_b	uacmam -> uacgam	(-1.5 +/- 2.7) kilojoule / mole
UAG4E_b	udpacgal -> uacgam	(-1.5 +/- 2.7) kilojoule / mole
UDNDMx_b	3 h + 2 nadh + uacmamu -> h2o + 2 nad + uacmam	(21.6 +/- 1.3) kilojoule / mole
UDPG4E_b	udpgal -> udpg	(-1.3 +/- 1.5) kilojoule / mole
UGLT_b	g1p + udpgal -> gal1p + udpg	(2.6 +/- 1.8) kilojoule / mole
UMPK_b	adp + udp -> atp + ump	(0.7 +/- 3.2) kilojoule / mole
UPPDC2_b	4 co2 + cpppg1 -> 4 h + uppg1	(34 +/- 12) kilojoule / mole
UPPRTr_b	ppi + ump -> prpp + ura	(18 +/- 4) kilojoule / mole
URAt2_b	h + ura -> h + ura	(0.0 +/- 0) kilojoule / mole
URCN_b	h2o + urcan -> 4izp	(-9.7 +/- 1.3) kilojoule / mole
UREAt_b	urea -> urea	(0.0 +/- 0) kilojoule / mole
VALt2r_b	h + val__L -> h + val__L	(0.0 +/- 0) kilojoule / mole
VALTA_b	3mob + glu__L -> akg + val__L	(-1.8 +/- 3.5) kilojoule / mole
XYLOD_b	h + nadh + rbl__L -> nad + xylt	(-9.1 +/- 2.2) kilojoule / mole
