# Supplementary material for: A thermodynamic bottleneck in the TCA cycle contributes to acetate overflow in Staphylococcus aureus
Source: mSphere. 2024 Dec 31;10(1):e00883-24. doi: 10.1128/msphere.00883-24 (PMC11774044; doi:10.1128/msphere.00883-24)
Supplement: Data S5 — Labeling experiment data. [file msphere.00883-24-s0005.xlsx]

## Sheet: readme
	This workbook has one sheet
	Sheet1	Labeling Experiment Data

## Sheet: Sheet1
	C0_Fum1_Q3_1		C1_Fum1_Q3_1		C0_Succ_Q3_1		C1_Succ1_Q3_1		C1_Succ2_Q3_1		C2_Succ1_Q3_1		C2_Succ2_Q3_1		C3_Succ2_Q3_1		C4_Succ_Q3_1		C2_Fum1_Q3_1
	115.0 / 71.0		116.0 / 71.0		117.0 / 73.0		118.0 / 73.0		118.0 / 74.0		119.0 / 74.0		119.0 / 75.0		120.0 / 76.0		121.0 / 76.0		117.0 / 72.0
Sample Name	Area		Area		Area		Area		Area		Area		Area		Area		Area		Area
Std_mix_0.05	28100				998500		3367		27190
Std_mix_0.1	541500				2304000		11100		94820										1311
Std_mix_0.2	1206000				5065000		63060		153500						10560				2355
Std_mix_0.5	4303000		19860		17580000		597000		1334000		34550		79620		11880		3078		1858
Std_mix_1	7064000		115900		33970000		2169000		4659000		50710		724600		19060				1079
Std_mix_2	12640000		181600		47060000		3603000		6777000		107600		693900		14080				1209
Std_mix_5	32010000		464500		100300000		8294000		14380000		419400		3004000		51440		2680		9374
Std_mix_10	67260000		2244000		155000000		8918000		17400000		591000		3873000		56770				33750
Std_mix_20	148200000		17120000		299300000		12950000		27480000		1417000		10150000		196800		4410		498100
QC_Std_mix_0.1	469300				1985000		17330		67650
QC_Std_mix_0.5	2421000		33380		9474000		106200		333400
QC_Std_mix_2	10710000		119200		36820000		424800		1300000		18980								2246
QC_Std_mix_10	45490000		586200		150800000		1938000		5938000		74540		911100		20730				11340
JE2_1	183700		31180		10700000		153500		8140000		80620		382700		57930		26990
JE2_2	183900		37260		10900000		98300		8777000		93020		369700		46660		21480
JE2_3	168800		40680		10320000		50200		7221000		66010		327700		35110		22550		1077
SuccA_1	139100		37640		9887000		124200		9386000		54030		314600		44640		6083
SuccA_2	109400		27860		8843000		107600		8855000		31760		311600		41420		4702
SuccA_3	106300		23680		5886000		78300		8317000		34750		243900		61530		5999
CCPA_1	482400				11800000		147200		532500		196100		252900						6451
CCPA_2	485800				12640000		156000		938500		215100		292100				4185		7678
CCPA_3	500300				12260000		120300		561300		226600		277200						1993
Pyc_1	219200				9929000		35740		7476000		55530		287700		50350				1699
Pyc_2	188000				9378000		107200		7403000		47440		286400		51140
Pyc_3	110600				6309000		68800		8285000		44410		288800		36980
Blank1
Blank2									4228										1973
Blank3	15970						6718		7486
Blank4					78700
																	Corrected Area under the peak								Concentrations (microgram/ ml)					Total Concentration				Concentrations (micromolar)					Total Concentration
					C0_Succ_Q3_1	Natural abundance for C1	% abundance			C0_Succ_Q3_1	Natural abundance for C1						Succinate	C0	C1	C2	C3	C4		Succinate	C0	C1	C2	C3	C4				Succinate	C0	C1	C2	C3	C4
				0.1	2304000	94820	4.11545		JE2_1	10700000	1.0379e+06	7102100					JE2_1	10700000	7102100	47450	52580	26990		JE2_1	0.535	0.355105	0.0023725	0.002629	0.0013495	0.896456			JE2_1	4.53044	3.00707	0.0200906	0.0222627	0.0114277	7.59129
				0.2	5065000	153500	3.0306		JE2_2	10900000	1.0573e+06	7719700					JE2_2	10900000	7719700	59230	41210	21480		JE2_2	0.545	0.385985	0.0029615	0.0020605	0.001074	0.937081			JE2_2	4.61512	3.26857	0.0250783	0.0174486	0.00909476	7.93531	7.52212
				0.5	17580000	1334000	7.58817		JE2_3	10320000	1001040	6219960					JE2_3	10320000	6219960	34018	29950	22550		JE2_3	0.516	0.310998	0.0017009	0.0014975	0.0011275	0.831324			JE2_3	4.36955	2.63357	0.0144034	0.012681	0.0095478	7.03975
				1	33970000	4659000	13.715		SuccA_1	9887000	959039	8426961					SuccA_1	9887000	8426961	23380.3	39696.5	6083		SuccA_1	0.49435	0.421348	0.00116902	0.00198482	0.00030415	0.919156			SuccA_1	4.18621	3.56802	0.00989936	0.0168077	0.00257558	7.78352
				2	47060000	6777000	14.4008		SuccA_2	8843000	857771	7997229					SuccA_2	8843000	7997229	4346.7	36998.5	4702		SuccA_2	0.44215	0.399861	0.000217335	0.00184993	0.0002351	0.844314			SuccA_2	3.74418	3.38607	0.00184042	0.0156654	0.00199085	7.14975	6.91317
				5	100300000	14380000	14.337		SuccA_3	5886000	570942	7746058					SuccA_3	5886000	7746058	16503.4	58587	5999		SuccA_3	0.2943	0.387303	0.00082517	0.00292935	0.00029995	0.685657			SuccA_3	2.49217	3.27973	0.00698764	0.0248061	0.00254001	5.80623
				10	155000000	17400000	11.2258		CCPA_1	11800000	1.1446e+06						CCPA_1	11800000		159520				CCPA_1	0.59		0.007976			0.597976			CCPA_1	4.99619	0	0.0675417	0	0	5.06373				0.0675417
				20	299300000	27480000	9.18142		CCPA_2	12640000	1.22608e+06						CCPA_2	12640000		175916				CCPA_2	0.632		0.0087958			0.640796			CCPA_2	5.35185	0	0.0744839	0	0	5.42633	5.25362			0.0744839	0.0739591
							9.69928	Avg	CCPA_3	12260000	1.18922e+06						CCPA_3	12260000		188594				CCPA_3	0.613		0.0094297			0.62243			CCPA_3	5.19096	0	0.0798518	0	0	5.27081				0.0798518
									Pyc_1	9929000	963113	6512887					Pyc_1	9929000	6512887	24750.1	45385.5			Pyc_1	0.49645	0.325644	0.0012375	0.00226927		0.825601			Pyc_1	4.204	2.75759	0.0104793	0.0192165	0	6.99129
									Pyc_2	9378000	909666	6493334					Pyc_2	9378000	6493334	18368.2	46451			Pyc_2	0.4689	0.324667	0.00091841	0.00232255		0.796808			Pyc_2	3.9707	2.74932	0.0077772	0.0196676	0	6.74746	6.56122				0.145948
									Pyc_3	6309000	611973	7673027					Pyc_3	6309000	7673027	24852.1	33825.5			Pyc_3	0.31545	0.383651	0.0012426	0.00169127		0.702035			Pyc_3	2.67127	3.2488	0.0105225	0.0143219	0	5.94492
																																											0.0139545
																																											0.017446	0.0107942
					C0_Succ_Q3_1	Natural abundance for C2				C0_Succ_Q3_1	Natural abundance for C2	C2_Succ1_Q3_1 (CORRECTED FOR Natural abundance for C2)													Concentrations (microgram/ ml)									Concentrations (micromolar)									0.000982195
				0.1	2304000				JE2_1	10700000	33170	47450					Fumarate	C0	C1	C2				Fumarate	C0	C1	C2						Fumarate	C0	C1	C2
				0.2	5065000		% abundance		JE2_2	10900000	33790	59230					JE2_1	183700	28112.2					JE2_1	0.0612333	0.00937074				0.0706041			JE2_1	0.527555	0.0807335	0			0.608289
				0.5	17580000	34550	0.19653		JE2_3	10320000	31992	34018					JE2_2	183900	34188.9					JE2_2	0.0613	0.0113963				0.0726963			JE2_2	0.52813	0.0981846	0			0.626314	0.609366	0.0810099
				1	33970000	50710	0.149279		SuccA_1	9887000	30649.7	23380.3					JE2_3	168800	37861					JE2_3	0.0562667	0.0126203				0.068887			JE2_3	0.484765	0.10873	0			0.593495
				2	47060000	107600	0.228644		SuccA_2	8843000	27413.3	4346.7					SuccA_1	139100	35317					SuccA_1	0.0463667	0.0117723				0.058139			SuccA_1	0.399472	0.101425	0			0.500896
				5	100300000	419400	0.418146		SuccA_3	5886000	18246.6	16503.4					SuccA_2	109400	26033					SuccA_2	0.0364667	0.00867767				0.0451443			SuccA_2	0.314178	0.0747624	0			0.388941	0.41934	0.0606581
				10	155000000	591000	0.38129		CCPA_1	11800000	36580	159520					SuccA_3	106300	21904.8					SuccA_3	0.0354333	0.0073016				0.0427349			SuccA_3	0.305276	0.0629068	0			0.368182
				20	299300000	1417000	0.473438		CCPA_2	12640000	39184	175916					CCPA_1	482400		4859.08				CCPA_1	0.1608		0.00161969			0.16242			CCPA_1	1.38537	0	0.0139545			1.39933
							0.307888	Avg	CCPA_3	12260000	38006	188594					CCPA_2	485800		6074.86				CCPA_2	0.161933		0.00202495			0.163958			CCPA_2	1.39514	0	0.017446			1.41258	1.41656	0.269634
									Pyc_1	9929000	30779.9	24750.1					CCPA_3	500300		342.01				CCPA_3	0.166767		0.000114003			0.166881			CCPA_3	1.43678	0	0.000982195			1.43776
									Pyc_2	9378000	29071.8	18368.2					Pyc_1	219200						Pyc_1	0.0730667					0.0730667			Pyc_1	0.629505	0	0			0.629505
									Pyc_3	6309000	19557.9	24852.1					Pyc_2	188000						Pyc_2	0.0626667					0.0626667			Pyc_2	0.539904	0	0			0.539904	0.495678	0.0755466
																	Pyc_3	110600						Pyc_3	0.0368667					0.0368667			Pyc_3	0.317624	0	0			0.317624
					C0_Succ_Q3_1	Natural abundance for C3				C0_Succ_Q3_1	Natural abundance for C2	C3_Succ1_Q3_1 (CORRECTED FOR Natural abundance for C3)
				0.1	2304000				JE2_1	10700000	5350	52580
				0.2	5065000		% abundance		JE2_2	10900000	5450	41210
				0.5	17580000	11880	0.0675768		JE2_3	10320000	5160	29950
				1	33970000	19060	0.0561083		SuccA_1	9887000	4943.5	39696.5
				2	47060000	14080	0.0299193		SuccA_2	8843000	4421.5	36998.5
				5	100300000	51440	0.0512861		SuccA_3	5886000	2943	58587
				10	155000000	56770	0.0366258		CCPA_1	11800000	5900
				20	299300000	196800	0.0657534		CCPA_2	12640000	6320
							0.0512116	Avg	CCPA_3	12260000	6130
									Pyc_1	9929000	4964.5	45385.5
									Pyc_2	9378000	4689	46451
									Pyc_3	6309000	3154.5	33825.5
												C4_Succ_Q3_1 (No natural abundance correction)
									JE2_1			26990
									JE2_2			21480
									JE2_3			22550
									SuccA_1			6083
									SuccA_2			4702
									SuccA_3			5999
									CCPA_1
									CCPA_2			4185
									CCPA_3
									Pyc_1
									Pyc_2
									Pyc_3
					C0_Fum1_Q3_1	Natural abundance for C1				C0_Fum1_Q3_1	Natural abundance	C1_Fum1_Q3_1 (CORRECTED FOR Natural abundance for C1)
				0.1	28100				JE2_1	183700	3067.79	28112.2
				0.2	541500				JE2_2	183900	3071.13	34188.9
				0.5	1206000				JE2_3	168800	2818.96	37861
				1	4303000	19860	0.461538		SuccA_1	139100	2322.97	35317
				2	7064000	115900	1.64071		SuccA_2	109400	1826.98	26033
				5	12640000	181600	1.43671		SuccA_3	106300	1775.21	21904.8
				10	32010000	464500	1.45111		CCPA_1	482400	8056.08
				20	67260000	2244000	3.33631		CCPA_2	485800	8112.86
							1.66528	Avg	CCPA_3	500300	8355.01
									Pyc_1	219200	3660.64
									Pyc_2	188000	3139.6
									Pyc_3	110600	1847.02
					C0_Fum1_Q3_1	Natural abundance for C2				C0_Fum1_Q3_1	Natural abundance	C1_Fum1_Q3_1 (CORRECTED FOR Natural abundance for C1)
				0.1	28100				JE2_1	183700	606.21	-606.21
				0.2	541500				JE2_2	183900	606.87	-606.87
				0.5	1206000	6717	0.556965		JE2_3	168800	557.04	519.96
				1	4303000	24810	0.576574		SuccA_1	139100	459.03	-459.03
				2	7064000	5383	0.0762033		SuccA_2	109400	361.02	-361.02
				5	12640000	65320	0.516772		SuccA_3	106300	350.79	-350.79
				10	32010000	53560	0.167323		CCPA_1	482400	1591.92	4859.08
				20	67260000	211300	0.314154		CCPA_2	485800	1603.14	6074.86
							0.330205	Avg	CCPA_3	500300	1650.99	342.01
									Pyc_1	219200	723.36	975.64
									Pyc_2	188000	620.4	-620.4
									Pyc_3	110600	364.98	-364.98
